# Supplementary material for: 6,7-Dimeth­oxy-2,4-di­phenyl­quinoline
Source: Acta Crystallogr Sect E Struct Rep Online. 2014 Jan 18;70(Pt 2):o165. doi: 10.1107/S1600536814000725 (PMC3998322; doi:10.1107/S1600536814000725)
Supplement: Supplementary file 1 [file e-70-0o165-sup1.cif]

##############################################################################
#                                                                            #
# This CIF contains the data in a paper accepted for publication in          #
# Acta Crystallographica Section E. It conforms to the requirements of       #
# Notes for Authors for Acta Crystallographica Section E, and has been       #
# peer reviewed under the auspices of the IUCr Commission on Journals.       #
#                                                                            #
# Full details of the Crystallographic Information File format               #
# are given in the paper "The Crystallographic Information File (CIF):       #
# a New Standard Archive File for Crystallography" by S. R. Hall, F. H.      #
# Allen and I. D. Brown [Acta Cryst. (1991), A47, 655-685].                  #
#                                                                            #
# The current version of the core CIF dictionary is obtainable from          #
# ftp://ftp.iucr.org/pub/cif_core.dic.                                       #
#                                                                            #
# Software is freely available for graphical display of the structure(s)     #
# in this CIF. For information consult the CIF software page                 #
# http://www.iucr.org/resources/cif/software.                                #
#                                                                            #
# This file may be used for bona fide research purposes within the           #
# scientific community so long as proper attribution is given to the journal # 
# article from which it was obtained.                                        #
#                                                                            #
##############################################################################
data_global
_audit_creation_method     'PLATON <TABLE ACC> option'
_journal_date_recd_electronic     2014-01-01
_journal_date_accepted     2014-01-11
_journal_name_full     'Acta Crystallographica, Section E'
_journal_year     2014
_journal_volume     70
_journal_issue      2
_journal_page_first     o165
_journal_page_last     o165
_journal_paper_category     QO
_journal_paper_doi     10.1107/S1600536814000725
_journal_coeditor_code     TK5285
_publ_contact_author_name
;
'Dr N. K. Lokanath'
;
_publ_contact_author_address
;
Department of Studies in Physics
Manasagangotri
University of Mysore
Mysore 570 006
India
;
_publ_contact_author_email     'lokanath@physics.uni-mysore.ac.in'
_publ_contact_author_fax     '+91-821-2419333'
_publ_contact_author_phone     '+91-821-2419610'
_publ_section_title
;
6,7-Dimethoxy-2,4-diphenylquinoline
;
loop_
    _publ_author_name
    _publ_author_address
    'Prabhuswamy, M.'
;
Department of Studies in Physics
Manasagangotri,
University of Mysore,
Mysore 570 006, India
;
    'Madan Kumar, S.'
;
Department of Studies in Physics
Manasagangotri,
University of Mysore,
Mysore 570 006, India
;
    'Swaroop, T. R.'
;
Department of Studies in Chemistry
Manasagangotri,
University of Mysore,
Mysore 570 006, India
;
    'Rangappa, K. S.'
;
Department of Studies in Physics
Manasagangotri,
University of Mysore,
Mysore 570 006, India
;
    'Lokanath, N. K.'
;
Department of Studies in Physics
Manasagangotri,
University of Mysore,
Mysore 570 006, India
;
data_I
_database_code_depnum_ccdc_archive     'CCDC 981089'
_chemical_name_systematic
;
6,7-Dimethoxy-2,4-diphenylquinoline
;
_chemical_name_common     ?
_chemical_formula_moiety     'C23 H19 N O2'
_chemical_formula_sum     'C23 H19 N O2'
_chemical_formula_structural     ?
_chemical_formula_iupac     'C23 H19 N O2'
_chemical_formula_weight     341.39
_chemical_melting_point     ?
_symmetry_cell_setting     triclinic
_symmetry_space_group_name_H-M     'P -1'
_symmetry_space_group_name_Hall     '-P 1'
loop_
    _symmetry_equiv_pos_site_id
    _symmetry_equiv_pos_as_xyz
    1 x,y,z
    2 -x,-y,-z
_cell_length_a     8.7092(3)
_cell_length_b     10.5639(3)
_cell_length_c     20.3400(7)
_cell_angle_alpha     85.6780(10)
_cell_angle_beta     79.3970(10)
_cell_angle_gamma     80.1340(10)
_cell_volume     1810.33(10)
_cell_formula_units_Z     4
_cell_measurement_reflns_used     5877
_cell_measurement_theta_min     2.2
_cell_measurement_theta_max     64.6
_cell_measurement_temperature     296
_cell_special_details
;
;
_exptl_crystal_description     'block'
_exptl_crystal_colour     'yellow'
_exptl_crystal_size_max     0.230
_exptl_crystal_size_mid     0.210
_exptl_crystal_size_min     0.140
_exptl_crystal_size_rad     ?
_exptl_crystal_density_diffrn     1.253
_exptl_crystal_density_meas     ?
_exptl_crystal_density_method     'Not Measured'
_exptl_crystal_F_000     720
_exptl_absorpt_coefficient_mu     0.632
_exptl_absorpt_correction_type     multi-scan
_exptl_absorpt_process_details     '(SAINT-Plus; Bruker, 2013)'
_exptl_absorpt_correction_T_min     0.868
_exptl_absorpt_correction_T_max     0.917
_exptl_special_details
;
^1^H NMR (CDCl~3~, 300 MHz): 8.30 (d, J=8.0 Hz, 2H, Ar---H); 7.79 (d, J=8. 0 Hz,
2H, Ar---H); 7.41--7.54 (m, 7H, Ar---H); 7.26 (s, 1H, Ar---H); 7.10
(s,1<i>H</i>, Ar---H); 3.91 (s, 3H, OMe); 3.88 (s, 3H, OMe). <i>M</i>. P.
122--124 \%C (uncorrected)
;
_diffrn_ambient_temperature     296
_diffrn_radiation_type     'CuK\a'
_diffrn_radiation_wavelength     1.54178
_diffrn_radiation_source     'Bruker MicroStar microfocus rotating anode'
_diffrn_radiation_monochromator     'Helios multilayer optics'
_diffrn_measurement_device_type     'Bruker X8 Proteum'
_diffrn_measurement_method     '\f and \w scans'
_diffrn_detector_area_resol_mean     10.7
_diffrn_reflns_number     21904
_diffrn_reflns_av_R_equivalents     0.0405
_diffrn_reflns_av_sigmaI/netI     0.0374
_diffrn_reflns_theta_min     2.21
_diffrn_reflns_theta_max     64.63
_diffrn_reflns_theta_full     64.63
_diffrn_measured_fraction_theta_max     0.961
_diffrn_measured_fraction_theta_full     0.961
_diffrn_reflns_limit_h_min     -10
_diffrn_reflns_limit_h_max     9
_diffrn_reflns_limit_k_min     -12
_diffrn_reflns_limit_k_max     11
_diffrn_reflns_limit_l_min     -23
_diffrn_reflns_limit_l_max     23
_diffrn_reflns_reduction_process
;
;
_diffrn_standards_number     0
_diffrn_standards_interval_count     .
_diffrn_standards_interval_time     .
_diffrn_standards_decay_%     ?
loop_
    _diffrn_standard_refln_index_h
    _diffrn_standard_refln_index_k
    _diffrn_standard_refln_index_l
    ? ? ?
_refine_special_details
;
Refinement on <i>F</i>^2^ for ALL reflections except those flagged by the user
for potential systematic errors. Weighted <i>R</i>-factors <i>wR</i> and all
goodnesses of fit <i>S</i> are based on <i>F</i>^2^, conventional
<i>R</i>-factors <i>R</i> are based on <i>F</i>, with <i>F</i> set to zero for
negative <i>F</i>^2^. The observed criterion of <i>F</i>^2^ > \s(<i>F</i>^2^)
is used only for calculating -<i>R</i>-factor-obs <i>etc</i>. and is not
relevant to the choice of reflections for refinement. <i>R</i>-factors based
on <i>F</i>^2^ are statistically about twice as large as those based on
<i>F</i>, and <i>R</i>-factors based on ALL data will be even larger.
;
_reflns_number_total     5877
_reflns_number_gt     5181
_reflns_threshold_expression     I>2\s(I)
_refine_ls_structure_factor_coef     Fsqd
_refine_ls_matrix_type     full
_refine_ls_R_factor_all     0.0459
_refine_ls_R_factor_gt     0.0410
_refine_ls_wR_factor_gt     0.1158
_refine_ls_wR_factor_ref     0.1202
_refine_ls_goodness_of_fit_ref     1.040
_refine_ls_restrained_S_all     1.040
_refine_ls_number_reflns     5877
_refine_ls_number_parameters     474
_refine_ls_number_restraints     0
_refine_ls_number_constraints     ?
_refine_ls_hydrogen_treatment     constr
_refine_ls_weighting_scheme     calc
_refine_ls_weighting_details
         'calc w=1/[\s^2^(Fo^2^)+(0.0647P)^2^+0.2622P] where P=(Fo^2^+2Fc^2^)/3'
_atom_sites_solution_hydrogens     geom
_atom_sites_solution_primary     direct
_atom_sites_solution_secondary     difmap
_refine_ls_shift/su_max     0.000
_refine_ls_shift/su_mean     0.000
_refine_diff_density_max     0.130
_refine_diff_density_min     -0.145
_refine_ls_extinction_method     'SHELXL97 (Sheldrick, 2008)'
_refine_ls_extinction_coef     0.0037(4)
_refine_ls_extinction_expression
                                  'FC^*^=KFC[1+0.001XFC^2^\L^3^/SIN(2\Q)]^-1/4^'
_refine_ls_abs_structure_details     ?
_refine_ls_abs_structure_Flack     .
loop_
    _atom_type_symbol
    _atom_type_description
    _atom_type_scat_dispersion_real
    _atom_type_scat_dispersion_imag
    _atom_type_scat_source
    O O 0.0492 0.0322 'International Tables Vol C Tables 4.2.6.8 and 6.1.1.4'
    N N 0.0311 0.0180 'International Tables Vol C Tables 4.2.6.8 and 6.1.1.4'
    H H 0.0000 0.0000 'International Tables Vol C Tables 4.2.6.8 and 6.1.1.4'
    C C 0.0181 0.0091 'International Tables Vol C Tables 4.2.6.8 and 6.1.1.4'
_computing_data_collection     'APEX2 (Bruker, 2013)'
_computing_cell_refinement     'SAINT-<i>Plus</i> (Bruker, 2013)'
_computing_data_reduction     'SAINT-<i>Plus</i> (Bruker, 2013)'
_computing_structure_solution     'SHELXS97 (Sheldrick, 2008)'
_computing_structure_refinement     'SHELXL97 (Sheldrick, 2008)'
_computing_molecular_graphics     'Mercury (Macrae <i>et al.</i>, 2006)'
_computing_publication_material     'PLATON (Spek, 2009)'
loop_
    _atom_site_type_symbol
    _atom_site_label
    _atom_site_fract_x
    _atom_site_fract_y
    _atom_site_fract_z
    _atom_site_U_iso_or_equiv
    _atom_site_thermal_displace_type
    _atom_site_calc_flag
    _atom_site_refinement_flags
    _atom_site_occupancy
    O O17A -0.05130(13) 0.68563(10) 0.59999(5) 0.0604(3) Uani . . 1.000
    O O19A 0.05651(14) 0.49729(10) 0.67519(5) 0.0620(4) Uani . . 1.000
    N N10A 0.42927(14) 0.31063(10) 0.49004(5) 0.0452(4) Uani . . 1.000
    C C1A 0.27076(19) 0.86258(16) 0.27831(9) 0.0637(6) Uani . . 1.000
    C C2A 0.3218(2) 0.87201(15) 0.33749(9) 0.0650(6) Uani . . 1.000
    C C3A 0.3444(2) 0.76504(14) 0.38049(8) 0.0566(5) Uani . . 1.000
    C C4A 0.31857(16) 0.64666(13) 0.36342(6) 0.0447(4) Uani . . 1.000
    C C5A 0.26951(18) 0.63793(15) 0.30320(7) 0.0544(5) Uani . . 1.000
    C C6A 0.2447(2) 0.74626(17) 0.26104(8) 0.0629(6) Uani . . 1.000
    C C7A 0.35107(16) 0.52976(12) 0.40763(6) 0.0432(4) Uani . . 1.000
    C C8A 0.26898(16) 0.52108(12) 0.47472(6) 0.0418(4) Uani . . 1.000
    C C9A 0.31638(16) 0.40926(12) 0.51407(6) 0.0426(4) Uani . . 1.000
    C C11A 0.50062(16) 0.31963(12) 0.42656(6) 0.0433(4) Uani . . 1.000
    C C12A 0.46396(17) 0.42894(12) 0.38462(6) 0.0450(4) Uani . . 1.000
    C C13A 0.14306(17) 0.61463(13) 0.50322(7) 0.0463(4) Uani . . 1.000
    C C14A 0.07132(17) 0.60191(13) 0.56843(7) 0.0471(4) Uani . . 1.000
    C C15A 0.12742(17) 0.49384(14) 0.60936(7) 0.0482(4) Uani . . 1.000
    C C16A 0.24375(17) 0.39985(13) 0.58243(7) 0.0472(4) Uani . . 1.000
    C C18A -0.1033(2) 0.79914(17) 0.56278(10) 0.0718(6) Uani . . 1.000
    C C20A 0.1173(3) 0.39846(19) 0.71948(8) 0.0763(7) Uani . . 1.000
    C C21A 0.62097(17) 0.20846(13) 0.40190(7) 0.0465(4) Uani . . 1.000
    C C22A 0.6062(2) 0.08659(15) 0.42997(9) 0.0683(6) Uani . . 1.000
    C C23A 0.7163(3) -0.01903(17) 0.40975(10) 0.0810(7) Uani . . 1.000
    C C24A 0.8455(2) -0.00526(18) 0.36108(10) 0.0749(7) Uani . . 1.000
    C C25A 0.8608(2) 0.11475(17) 0.33214(9) 0.0677(6) Uani . . 1.000
    C C26A 0.74891(19) 0.22035(15) 0.35167(7) 0.0547(5) Uani . . 1.000
    O O17B 0.76986(15) 1.31226(11) -0.07274(6) 0.0696(4) Uani . . 1.000
    O O19B 0.95184(14) 1.13055(11) -0.13693(5) 0.0644(4) Uani . . 1.000
    N N10B 0.79196(15) 0.81305(12) 0.02976(6) 0.0525(4) Uani . . 1.000
    C C1B 0.2756(2) 1.26810(16) 0.24162(8) 0.0623(5) Uani . . 1.000
    C C2B 0.2546(2) 1.26622(18) 0.17618(9) 0.0685(6) Uani . . 1.000
    C C3B 0.35796(19) 1.18455(17) 0.13196(8) 0.0610(5) Uani . . 1.000
    C C4B 0.48281(17) 1.10097(14) 0.15279(7) 0.0485(4) Uani . . 1.000
    C C5B 0.50382(18) 1.10581(14) 0.21888(7) 0.0518(5) Uani . . 1.000
    C C6B 0.4010(2) 1.18922(15) 0.26210(7) 0.0575(5) Uani . . 1.000
    C C7B 0.58853(18) 1.00442(14) 0.10822(7) 0.0502(5) Uani . . 1.000
    C C8B 0.67728(17) 1.03974(14) 0.04528(7) 0.0481(4) Uani . . 1.000
    C C9B 0.77830(17) 0.93921(14) 0.00888(7) 0.0489(4) Uani . . 1.000
    C C11B 0.70799(18) 0.78223(14) 0.08849(7) 0.0521(5) Uani . . 1.000
    C C12B 0.60666(19) 0.87656(15) 0.12840(7) 0.0554(5) Uani . . 1.000
    C C13B 0.67477(18) 1.16778(15) 0.01843(7) 0.0521(5) Uani . . 1.000
    C C14B 0.76529(18) 1.19406(14) -0.04178(7) 0.0528(5) Uani . . 1.000
    C C15B 0.86679(18) 1.09210(15) -0.07799(6) 0.0511(5) Uani . . 1.000
    C C16B 0.87288(18) 0.96897(15) -0.05314(7) 0.0513(5) Uani . . 1.000
    C C18B 0.6658(3) 1.41683(17) -0.04165(10) 0.0771(7) Uani . . 1.000
    C C20B 1.0476(2) 1.03192(19) -0.17638(8) 0.0703(6) Uani . . 1.000
    C C21B 0.72866(19) 0.64325(15) 0.10957(7) 0.0535(5) Uani . . 1.000
    C C22B 0.8667(2) 0.56210(16) 0.08426(8) 0.0636(6) Uani . . 1.000
    C C23B 0.8868(3) 0.43197(18) 0.10154(10) 0.0754(7) Uani . . 1.000
    C C24B 0.7698(3) 0.38066(19) 0.14503(10) 0.0789(7) Uani . . 1.000
    C C25B 0.6340(3) 0.45959(19) 0.17076(10) 0.0788(7) Uani . . 1.000
    C C26B 0.6125(2) 0.58966(17) 0.15338(9) 0.0673(6) Uani . . 1.000
    H H1A 0.25400 0.93510 0.25000 0.0760 Uiso calc R 1.000
    H H2A 0.34120 0.95080 0.34880 0.0780 Uiso calc R 1.000
    H H3A 0.37710 0.77260 0.42090 0.0680 Uiso calc R 1.000
    H H5A 0.25310 0.55900 0.29090 0.0650 Uiso calc R 1.000
    H H6A 0.21020 0.73980 0.22100 0.0760 Uiso calc R 1.000
    H H12A 0.51740 0.43250 0.34070 0.0540 Uiso calc R 1.000
    H H13A 0.10840 0.68620 0.47710 0.0560 Uiso calc R 1.000
    H H16A 0.27630 0.32840 0.60910 0.0570 Uiso calc R 1.000
    H H18A -0.01720 0.84660 0.54900 0.1080 Uiso calc R 1.000
    H H18B -0.18870 0.85120 0.59020 0.1080 Uiso calc R 1.000
    H H18C -0.13900 0.77630 0.52400 0.1080 Uiso calc R 1.000
    H H20A 0.10070 0.31670 0.70690 0.1140 Uiso calc R 1.000
    H H20B 0.06370 0.41390 0.76450 0.1140 Uiso calc R 1.000
    H H20C 0.22860 0.39810 0.71690 0.1140 Uiso calc R 1.000
    H H22A 0.51990 0.07600 0.46320 0.0820 Uiso calc R 1.000
    H H23A 0.70330 -0.10000 0.42900 0.0970 Uiso calc R 1.000
    H H24A 0.92140 -0.07620 0.34790 0.0900 Uiso calc R 1.000
    H H25A 0.94750 0.12490 0.29900 0.0810 Uiso calc R 1.000
    H H26A 0.75970 0.30050 0.33080 0.0660 Uiso calc R 1.000
    H H1B 0.20540 1.32230 0.27140 0.0750 Uiso calc R 1.000
    H H2B 0.17030 1.32030 0.16160 0.0820 Uiso calc R 1.000
    H H3B 0.34350 1.18570 0.08770 0.0730 Uiso calc R 1.000
    H H5B 0.58790 1.05230 0.23400 0.0620 Uiso calc R 1.000
    H H6B 0.41740 1.19170 0.30590 0.0690 Uiso calc R 1.000
    H H12B 0.55070 0.85160 0.16940 0.0660 Uiso calc R 1.000
    H H13B 0.61050 1.23490 0.04220 0.0620 Uiso calc R 1.000
    H H16B 0.93980 0.90330 -0.07700 0.0620 Uiso calc R 1.000
    H H18D 0.55880 1.40100 -0.03650 0.1160 Uiso calc R 1.000
    H H18E 0.67680 1.49410 -0.06890 0.1160 Uiso calc R 1.000
    H H18F 0.69090 1.42650 0.00150 0.1160 Uiso calc R 1.000
    H H20D 1.12500 0.98500 -0.15180 0.1060 Uiso calc R 1.000
    H H20E 1.10030 1.06940 -0.21690 0.1060 Uiso calc R 1.000
    H H20F 0.98250 0.97450 -0.18720 0.1060 Uiso calc R 1.000
    H H22B 0.94680 0.59590 0.05520 0.0760 Uiso calc R 1.000
    H H23B 0.97950 0.37890 0.08380 0.0910 Uiso calc R 1.000
    H H24B 0.78310 0.29320 0.15680 0.0950 Uiso calc R 1.000
    H H25B 0.55510 0.42540 0.20030 0.0950 Uiso calc R 1.000
    H H26B 0.51920 0.64180 0.17120 0.0810 Uiso calc R 1.000
loop_
    _atom_site_aniso_label
    _atom_site_aniso_U_11
    _atom_site_aniso_U_22
    _atom_site_aniso_U_33
    _atom_site_aniso_U_12
    _atom_site_aniso_U_13
    _atom_site_aniso_U_23
    O17A 0.0577(6) 0.0581(6) 0.0594(6) -0.0022(5) 0.0021(5) -0.0115(5)
    O19A 0.0754(7) 0.0645(7) 0.0415(5) -0.0149(5) 0.0056(5) -0.0036(5)
    N10A 0.0557(7) 0.0386(6) 0.0404(6) -0.0073(5) -0.0070(5) 0.0002(4)
    C1A 0.0562(9) 0.0581(10) 0.0674(10) -0.0009(7) -0.0050(7) 0.0245(8)
    C2A 0.0771(11) 0.0421(8) 0.0718(11) -0.0082(7) -0.0086(9) 0.0095(7)
    C3A 0.0727(10) 0.0434(8) 0.0538(8) -0.0091(7) -0.0143(7) 0.0038(6)
    C4A 0.0474(7) 0.0417(7) 0.0419(7) -0.0046(6) -0.0048(6) 0.0043(5)
    C5A 0.0597(9) 0.0545(8) 0.0499(8) -0.0100(7) -0.0139(7) 0.0040(6)
    C6A 0.0616(10) 0.0744(11) 0.0506(8) -0.0070(8) -0.0156(7) 0.0165(7)
    C7A 0.0515(8) 0.0382(7) 0.0410(7) -0.0103(6) -0.0097(6) 0.0015(5)
    C8A 0.0493(7) 0.0375(7) 0.0402(7) -0.0112(6) -0.0086(6) 0.0001(5)
    C9A 0.0500(7) 0.0379(7) 0.0406(7) -0.0100(6) -0.0076(6) -0.0011(5)
    C11A 0.0506(8) 0.0384(7) 0.0413(7) -0.0088(6) -0.0081(6) -0.0013(5)
    C12A 0.0547(8) 0.0417(7) 0.0376(6) -0.0089(6) -0.0055(6) 0.0015(5)
    C13A 0.0511(8) 0.0413(7) 0.0468(7) -0.0079(6) -0.0092(6) -0.0008(6)
    C14A 0.0477(7) 0.0456(7) 0.0486(7) -0.0104(6) -0.0044(6) -0.0088(6)
    C15A 0.0546(8) 0.0507(8) 0.0406(7) -0.0182(6) -0.0011(6) -0.0051(6)
    C16A 0.0594(8) 0.0427(7) 0.0400(7) -0.0134(6) -0.0066(6) 0.0020(5)
    C18A 0.0694(11) 0.0617(10) 0.0766(11) 0.0099(8) -0.0084(9) -0.0116(8)
    C20A 0.0955(14) 0.0883(13) 0.0417(8) -0.0177(11) -0.0042(8) 0.0056(8)
    C21A 0.0546(8) 0.0430(7) 0.0423(7) -0.0059(6) -0.0108(6) -0.0028(5)
    C22A 0.0830(12) 0.0456(8) 0.0630(10) 0.0028(8) 0.0065(8) 0.0058(7)
    C23A 0.1048(15) 0.0467(9) 0.0766(12) 0.0104(9) -0.0001(11) 0.0018(8)
    C24A 0.0804(12) 0.0610(11) 0.0758(11) 0.0148(9) -0.0112(10) -0.0211(9)
    C25A 0.0626(10) 0.0716(11) 0.0658(10) -0.0066(8) 0.0015(8) -0.0237(8)
    C26A 0.0613(9) 0.0506(8) 0.0528(8) -0.0126(7) -0.0052(7) -0.0098(6)
    O17B 0.0852(8) 0.0573(7) 0.0588(6) -0.0059(6) -0.0026(6) 0.0086(5)
    O19B 0.0722(7) 0.0734(7) 0.0400(5) -0.0069(6) 0.0010(5) 0.0085(5)
    N10B 0.0612(7) 0.0534(7) 0.0430(6) -0.0122(6) -0.0058(5) -0.0045(5)
    C1B 0.0676(10) 0.0576(9) 0.0588(9) -0.0155(8) 0.0063(8) -0.0137(7)
    C2B 0.0567(10) 0.0757(11) 0.0703(11) -0.0029(8) -0.0103(8) -0.0054(8)
    C3B 0.0589(9) 0.0794(11) 0.0476(8) -0.0146(8) -0.0115(7) -0.0086(7)
    C4B 0.0525(8) 0.0540(8) 0.0411(7) -0.0192(7) -0.0023(6) -0.0062(6)
    C5B 0.0585(9) 0.0564(8) 0.0411(7) -0.0144(7) -0.0059(6) -0.0019(6)
    C6B 0.0735(10) 0.0595(9) 0.0413(7) -0.0213(8) -0.0021(7) -0.0082(6)
    C7B 0.0544(8) 0.0577(9) 0.0408(7) -0.0171(7) -0.0040(6) -0.0086(6)
    C8B 0.0535(8) 0.0546(8) 0.0385(7) -0.0145(6) -0.0068(6) -0.0068(6)
    C9B 0.0553(8) 0.0548(8) 0.0389(7) -0.0145(7) -0.0078(6) -0.0048(6)
    C11B 0.0587(9) 0.0566(8) 0.0432(7) -0.0179(7) -0.0060(6) -0.0040(6)
    C12B 0.0649(9) 0.0583(9) 0.0433(7) -0.0207(7) 0.0007(7) -0.0049(6)
    C13B 0.0588(9) 0.0538(8) 0.0437(7) -0.0102(7) -0.0060(6) -0.0078(6)
    C14B 0.0603(9) 0.0550(8) 0.0439(7) -0.0113(7) -0.0110(6) 0.0023(6)
    C15B 0.0543(8) 0.0646(9) 0.0345(7) -0.0120(7) -0.0074(6) 0.0015(6)
    C16B 0.0572(9) 0.0587(9) 0.0372(7) -0.0086(7) -0.0052(6) -0.0059(6)
    C18B 0.0986(14) 0.0578(10) 0.0701(11) -0.0016(9) -0.0152(10) 0.0032(8)
    C20B 0.0663(10) 0.0897(12) 0.0443(8) 0.0012(9) 0.0026(7) 0.0036(8)
    C21B 0.0635(9) 0.0556(8) 0.0450(7) -0.0174(7) -0.0118(7) -0.0025(6)
    C22B 0.0667(10) 0.0640(10) 0.0600(9) -0.0118(8) -0.0119(8) 0.0023(7)
    C23B 0.0835(13) 0.0639(11) 0.0776(12) -0.0013(9) -0.0231(10) 0.0030(9)
    C24B 0.1077(16) 0.0585(10) 0.0750(12) -0.0177(11) -0.0284(11) 0.0099(9)
    C25B 0.0996(15) 0.0705(12) 0.0712(11) -0.0360(11) -0.0132(10) 0.0125(9)
    C26B 0.0750(11) 0.0630(10) 0.0634(10) -0.0205(9) -0.0031(8) -0.0001(8)
_geom_special_details
;
Bond distances, angles <i>etc</i>. have been calculated using the rounded
fractional coordinates. All su's are estimated from the variances of the
(full) variance-covariance matrix. The cell e.s.d.'s are taken into account in
the estimation of distances, angles and torsion angles
;
loop_
    _geom_bond_atom_site_label_1
    _geom_bond_atom_site_label_2
    _geom_bond_site_symmetry_1
    _geom_bond_site_symmetry_2
    _geom_bond_distance
    _geom_bond_publ_flag
    O17A C14A . . 1.3581(18) no
    O17A C18A . . 1.421(2) no
    O19A C15A . . 1.3678(17) no
    O19A C20A . . 1.423(2) no
    O17B C18B . . 1.412(2) no
    O17B C14B . . 1.3589(19) no
    O19B C20B . . 1.417(2) no
    O19B C15B . . 1.3615(17) no
    N10A C11A . . 1.3300(16) no
    N10A C9A . . 1.3565(17) no
    N10B C11B . . 1.3302(19) no
    N10B C9B . . 1.3600(19) no
    C1A C6A . . 1.369(2) no
    C1A C2A . . 1.374(3) no
    C2A C3A . . 1.385(2) no
    C3A C4A . . 1.388(2) no
    C4A C5A . . 1.3837(19) no
    C4A C7A . . 1.4901(18) no
    C5A C6A . . 1.388(2) no
    C7A C8A . . 1.4235(17) no
    C7A C12A . . 1.3664(19) no
    C8A C13A . . 1.4129(19) no
    C8A C9A . . 1.4207(18) no
    C9A C16A . . 1.4214(19) no
    C11A C12A . . 1.4101(18) no
    C11A C21A . . 1.4842(19) no
    C13A C14A . . 1.366(2) no
    C14A C15A . . 1.432(2) no
    C15A C16A . . 1.358(2) no
    C21A C22A . . 1.385(2) no
    C21A C26A . . 1.382(2) no
    C22A C23A . . 1.375(3) no
    C23A C24A . . 1.375(3) no
    C24A C25A . . 1.374(3) no
    C25A C26A . . 1.380(2) no
    C1A H1A . . 0.9300 no
    C2A H2A . . 0.9300 no
    C3A H3A . . 0.9300 no
    C5A H5A . . 0.9300 no
    C6A H6A . . 0.9300 no
    C12A H12A . . 0.9300 no
    C13A H13A . . 0.9300 no
    C16A H16A . . 0.9300 no
    C18A H18C . . 0.9600 no
    C18A H18B . . 0.9600 no
    C18A H18A . . 0.9600 no
    C20A H20A . . 0.9600 no
    C20A H20B . . 0.9600 no
    C20A H20C . . 0.9600 no
    C22A H22A . . 0.9300 no
    C23A H23A . . 0.9300 no
    C24A H24A . . 0.9300 no
    C25A H25A . . 0.9300 no
    C26A H26A . . 0.9300 no
    C1B C2B . . 1.379(2) no
    C1B C6B . . 1.365(2) no
    C2B C3B . . 1.384(2) no
    C3B C4B . . 1.388(2) no
    C4B C5B . . 1.395(2) no
    C4B C7B . . 1.490(2) no
    C5B C6B . . 1.381(2) no
    C7B C8B . . 1.428(2) no
    C7B C12B . . 1.373(2) no
    C8B C9B . . 1.417(2) no
    C8B C13B . . 1.418(2) no
    C9B C16B . . 1.420(2) no
    C11B C12B . . 1.410(2) no
    C11B C21B . . 1.488(2) no
    C13B C14B . . 1.366(2) no
    C14B C15B . . 1.428(2) no
    C15B C16B . . 1.356(2) no
    C21B C22B . . 1.390(2) no
    C21B C26B . . 1.388(2) no
    C22B C23B . . 1.383(3) no
    C23B C24B . . 1.378(3) no
    C24B C25B . . 1.367(3) no
    C25B C26B . . 1.382(3) no
    C1B H1B . . 0.9300 no
    C2B H2B . . 0.9300 no
    C3B H3B . . 0.9300 no
    C5B H5B . . 0.9300 no
    C6B H6B . . 0.9300 no
    C12B H12B . . 0.9300 no
    C13B H13B . . 0.9300 no
    C16B H16B . . 0.9300 no
    C18B H18D . . 0.9600 no
    C18B H18E . . 0.9600 no
    C18B H18F . . 0.9600 no
    C20B H20D . . 0.9600 no
    C20B H20E . . 0.9600 no
    C20B H20F . . 0.9600 no
    C22B H22B . . 0.9300 no
    C23B H23B . . 0.9300 no
    C24B H24B . . 0.9300 no
    C25B H25B . . 0.9300 no
    C26B H26B . . 0.9300 no
loop_
    _geom_contact_atom_site_label_1
    _geom_contact_atom_site_label_2
    _geom_contact_distance
    _geom_contact_site_symmetry_1
    _geom_contact_site_symmetry_2
    _geom_contact_publ_flag
    O17A O19A 2.5709(15) . . no
    O17A C25A 3.404(2) . 2_666 no
    O17A C26A 3.299(2) . 2_666 no
    O17B O19B 2.5446(16) . . no
    O19A O17A 2.5709(15) . . no
    O19A C5A 3.336(2) . 2_566 no
    O19B C6A 3.366(2) . 2_675 no
    O19B O17B 2.5446(16) . . no
    O17A H1B 2.7100 . 2_576 no
    O17B H22B 2.8900 . 2_775 no
    O19A H5A 2.8100 . 2_566 no
    O19A H26A 2.8600 . 2_666 no
    O19A H1B 2.8200 . 2_576 no
    O19B H6A 2.5800 . 2_675 no
    N10A H22A 2.5400 . . no
    N10A H23A 2.9400 . 2_656 no
    N10A H3A 2.7000 . 2_666 no
    N10A H18C 2.9000 . 2_566 no
    N10B H22B 2.5200 . . no
    N10B H3B 2.8500 . 2_675 no
    C1A C5B 3.550(2) . . no
    C3A C13A 3.252(2) . . no
    C3B C13B 3.244(2) . . no
    C3B C16B 3.455(2) . 2_675 no
    C5A O19A 3.336(2) . 2_566 no
    C5A C20A 3.571(3) . 2_566 no
    C5B C1A 3.550(2) . . no
    C6A O19B 3.366(2) . 2_675 no
    C9B C15B 3.580(2) . 2_775 no
    C12A C16A 3.548(2) . 2_666 no
    C13A C3A 3.252(2) . . no
    C13B C3B 3.244(2) . . no
    C14A C26A 3.320(2) . 2_666 no
    C15A C26A 3.563(2) . 2_666 no
    C15B C9B 3.580(2) . 2_775 no
    C16A C12A 3.548(2) . 2_666 no
    C16B C3B 3.455(2) . 2_675 no
    C16B C16B 3.533(2) . 2_775 no
    C18A C25A 3.531(3) . 2_666 no
    C18B C18B 3.348(3) . 2_685 no
    C20A C5A 3.571(3) . 2_566 no
    C20B C25A 3.530(2) . 2_765 no
    C25A C20B 3.530(2) . 2_765 no
    C25A O17A 3.404(2) . 2_666 no
    C25A C18A 3.531(3) . 2_666 no
    C26A O17A 3.299(2) . 2_666 no
    C26A C15A 3.563(2) . 2_666 no
    C26A C14A 3.320(2) . 2_666 no
    C1A H12B 2.9700 . . no
    C1A H24A 3.0900 . 1_465 no
    C3A H13A 2.7600 . . no
    C3B H13B 2.6900 . . no
    C4A H13A 2.6800 . . no
    C4B H13B 2.7300 . . no
    C5A H12A 2.9500 . . no
    C5B H12B 2.8800 . . no
    C5B H1A 3.0100 . . no
    C6A H26B 2.8400 . . no
    C6B H2A 3.0300 . . no
    C7B H20D 2.8200 . 2_775 no
    C8A H3A 3.0300 . . no
    C8B H3B 3.0500 . . no
    C8B H20D 2.9800 . 2_775 no
    C9A H18C 2.9200 . 2_566 no
    C9B H3B 2.8900 . 2_675 no
    C12A H5A 2.9900 . . no
    C12A H26A 2.7700 . . no
    C12B H5B 2.9100 . . no
    C12B H20D 3.0800 . 2_775 no
    C12B H26B 2.7500 . . no
    C13A H18A 2.7400 . . no
    C13A H18C 2.7200 . . no
    C13A H3A 3.0400 . . no
    C13B H18D 2.7400 . . no
    C13B H3B 2.9500 . . no
    C13B H18F 2.7500 . . no
    C14A H26A 3.0600 . 2_666 no
    C15A H26A 2.9600 . 2_666 no
    C16A H20A 2.7600 . . no
    C16A H20C 2.7100 . . no
    C16B H20F 2.7200 . . no
    C16B H20D 2.7100 . . no
    C16B H3B 2.9000 . 2_675 no
    C18A H13A 2.5000 . . no
    C18B H18D 2.8400 . 2_685 no
    C18B H13B 2.5200 . . no
    C20A H16A 2.5000 . . no
    C20B H16B 2.4800 . . no
    C20B H25A 3.0900 . 2_765 no
    C21A H6B 2.9000 . 1_545 no
    C22A H22A 2.8400 . 2_656 no
    C22B H18F 3.0500 . 1_545 no
    C23A H22A 3.0800 . 2_656 no
    C23B H2B 2.9800 . 1_645 no
    C23B H18F 2.9000 . 1_545 no
    C24A H20E 2.9900 . 2_765 no
    C25A H18A 3.0700 . 2_666 no
    C25A H20E 3.0900 . 2_765 no
    C26A H12A 2.7700 . . no
    C26B H12B 2.7600 . . no
    C26B H18D 3.0200 . 2_675 no
    H1A C5B 3.0100 . . no
    H1B O19A 2.8200 . 2_576 no
    H1B O17A 2.7100 . 2_576 no
    H2A H18B 2.5500 . 2_576 no
    H2A C6B 3.0300 . . no
    H2B C23B 2.9800 . 1_465 no
    H2B H23B 2.4700 . 1_465 no
    H3A C8A 3.0300 . . no
    H3A C13A 3.0400 . . no
    H3A N10A 2.7000 . 2_666 no
    H3B C16B 2.9000 . 2_675 no
    H3B C13B 2.9500 . . no
    H3B C8B 3.0500 . . no
    H3B C9B 2.8900 . 2_675 no
    H3B H13B 2.4700 . . no
    H3B N10B 2.8500 . 2_675 no
    H5A O19A 2.8100 . 2_566 no
    H5A C12A 2.9900 . . no
    H5B C12B 2.9100 . . no
    H6A O19B 2.5800 . 2_675 no
    H6B C21A 2.9000 . 1_565 no
    H12A C26A 2.7700 . . no
    H12A H26A 2.3100 . . no
    H12A C5A 2.9500 . . no
    H12B C1A 2.9700 . . no
    H12B H26B 2.2800 . . no
    H12B C26B 2.7600 . . no
    H12B C5B 2.8800 . . no
    H13A C18A 2.5000 . . no
    H13A C4A 2.6800 . . no
    H13A C3A 2.7600 . . no
    H13A H18A 2.3100 . . no
    H13A H18C 2.2700 . . no
    H13B C18B 2.5200 . . no
    H13B C3B 2.6900 . . no
    H13B C4B 2.7300 . . no
    H13B H18D 2.3300 . . no
    H13B H18F 2.3000 . . no
    H13B H3B 2.4700 . . no
    H16A H23A 2.5600 . 2_656 no
    H16A H20A 2.2800 . . no
    H16A H20C 2.3100 . . no
    H16A C20A 2.5000 . . no
    H16B H20F 2.2900 . . no
    H16B H20D 2.2400 . . no
    H16B C20B 2.4800 . . no
    H18A C25A 3.0700 . 2_666 no
    H18A C13A 2.7400 . . no
    H18A H13A 2.3100 . . no
    H18B H2A 2.5500 . 2_576 no
    H18C N10A 2.9000 . 2_566 no
    H18C C13A 2.7200 . . no
    H18C H13A 2.2700 . . no
    H18C C9A 2.9200 . 2_566 no
    H18D C13B 2.7400 . . no
    H18D H13B 2.3300 . . no
    H18D C18B 2.8400 . 2_685 no
    H18D C26B 3.0200 . 2_675 no
    H18F H13B 2.3000 . . no
    H18F C23B 2.9000 . 1_565 no
    H18F C13B 2.7500 . . no
    H18F C22B 3.0500 . 1_565 no
    H20A C16A 2.7600 . . no
    H20A H16A 2.2800 . . no
    H20C C16A 2.7100 . . no
    H20C H16A 2.3100 . . no
    H20D C16B 2.7100 . . no
    H20D C8B 2.9800 . 2_775 no
    H20D C12B 3.0800 . 2_775 no
    H20D C7B 2.8200 . 2_775 no
    H20D H16B 2.2400 . . no
    H20E C25A 3.0900 . 2_765 no
    H20E C24A 2.9900 . 2_765 no
    H20F H25A 2.5100 . 2_765 no
    H20F C16B 2.7200 . . no
    H20F H16B 2.2900 . . no
    H22A N10A 2.5400 . . no
    H22A C22A 2.8400 . 2_656 no
    H22A C23A 3.0800 . 2_656 no
    H22A H22A 2.1400 . 2_656 no
    H22B N10B 2.5200 . . no
    H22B O17B 2.8900 . 2_775 no
    H23A N10A 2.9400 . 2_656 no
    H23A H16A 2.5600 . 2_656 no
    H23B H2B 2.4700 . 1_645 no
    H24A C1A 3.0900 . 1_645 no
    H25A H20F 2.5100 . 2_765 no
    H25A C20B 3.0900 . 2_765 no
    H26A O19A 2.8600 . 2_666 no
    H26A C14A 3.0600 . 2_666 no
    H26A C15A 2.9600 . 2_666 no
    H26A H12A 2.3100 . . no
    H26A C12A 2.7700 . . no
    H26B C6A 2.8400 . . no
    H26B C12B 2.7500 . . no
    H26B H12B 2.2800 . . no
loop_
    _geom_angle_atom_site_label_1
    _geom_angle_atom_site_label_2
    _geom_angle_atom_site_label_3
    _geom_angle_site_symmetry_1
    _geom_angle_site_symmetry_2
    _geom_angle_site_symmetry_3
    _geom_angle
    _geom_angle_publ_flag
    C14A O17A C18A . . . 116.90(12) no
    C15A O19A C20A . . . 116.88(13) no
    C14B O17B C18B . . . 117.15(13) no
    C15B O19B C20B . . . 116.43(13) no
    C9A N10A C11A . . . 118.34(11) no
    C9B N10B C11B . . . 118.14(13) no
    C2A C1A C6A . . . 119.87(16) no
    C1A C2A C3A . . . 120.45(15) no
    C2A C3A C4A . . . 120.13(15) no
    C3A C4A C5A . . . 118.89(13) no
    C3A C4A C7A . . . 120.44(12) no
    C5A C4A C7A . . . 120.59(12) no
    C4A C5A C6A . . . 120.44(14) no
    C1A C6A C5A . . . 120.20(15) no
    C4A C7A C8A . . . 121.38(11) no
    C4A C7A C12A . . . 120.15(11) no
    C8A C7A C12A . . . 118.46(11) no
    C7A C8A C9A . . . 116.90(12) no
    C9A C8A C13A . . . 119.02(11) no
    C7A C8A C13A . . . 124.07(12) no
    N10A C9A C8A . . . 123.41(11) no
    C8A C9A C16A . . . 118.80(12) no
    N10A C9A C16A . . . 117.79(11) no
    N10A C11A C21A . . . 116.59(11) no
    N10A C11A C12A . . . 121.88(12) no
    C12A C11A C21A . . . 121.53(11) no
    C7A C12A C11A . . . 120.95(11) no
    C8A C13A C14A . . . 121.20(13) no
    C13A C14A C15A . . . 119.55(13) no
    O17A C14A C13A . . . 125.51(13) no
    O17A C14A C15A . . . 114.93(12) no
    O19A C15A C14A . . . 114.37(12) no
    O19A C15A C16A . . . 125.30(13) no
    C14A C15A C16A . . . 120.32(13) no
    C9A C16A C15A . . . 120.86(13) no
    C22A C21A C26A . . . 117.74(14) no
    C11A C21A C22A . . . 119.28(13) no
    C11A C21A C26A . . . 122.99(13) no
    C21A C22A C23A . . . 121.45(17) no
    C22A C23A C24A . . . 120.20(17) no
    C23A C24A C25A . . . 119.05(17) no
    C24A C25A C26A . . . 120.71(16) no
    C21A C26A C25A . . . 120.82(14) no
    C2A C1A H1A . . . 120.00 no
    C6A C1A H1A . . . 120.00 no
    C3A C2A H2A . . . 120.00 no
    C1A C2A H2A . . . 120.00 no
    C2A C3A H3A . . . 120.00 no
    C4A C3A H3A . . . 120.00 no
    C4A C5A H5A . . . 120.00 no
    C6A C5A H5A . . . 120.00 no
    C1A C6A H6A . . . 120.00 no
    C5A C6A H6A . . . 120.00 no
    C7A C12A H12A . . . 120.00 no
    C11A C12A H12A . . . 120.00 no
    C8A C13A H13A . . . 119.00 no
    C14A C13A H13A . . . 119.00 no
    C9A C16A H16A . . . 120.00 no
    C15A C16A H16A . . . 120.00 no
    H18A C18A H18B . . . 109.00 no
    H18A C18A H18C . . . 110.00 no
    H18B C18A H18C . . . 109.00 no
    O17A C18A H18C . . . 109.00 no
    O17A C18A H18A . . . 109.00 no
    O17A C18A H18B . . . 109.00 no
    O19A C20A H20A . . . 109.00 no
    H20A C20A H20C . . . 109.00 no
    H20B C20A H20C . . . 109.00 no
    O19A C20A H20B . . . 110.00 no
    O19A C20A H20C . . . 109.00 no
    H20A C20A H20B . . . 109.00 no
    C21A C22A H22A . . . 119.00 no
    C23A C22A H22A . . . 119.00 no
    C22A C23A H23A . . . 120.00 no
    C24A C23A H23A . . . 120.00 no
    C25A C24A H24A . . . 120.00 no
    C23A C24A H24A . . . 120.00 no
    C24A C25A H25A . . . 120.00 no
    C26A C25A H25A . . . 120.00 no
    C21A C26A H26A . . . 120.00 no
    C25A C26A H26A . . . 120.00 no
    C2B C1B C6B . . . 119.05(15) no
    C1B C2B C3B . . . 120.60(16) no
    C2B C3B C4B . . . 120.85(15) no
    C3B C4B C5B . . . 117.72(14) no
    C3B C4B C7B . . . 122.35(13) no
    C5B C4B C7B . . . 119.88(13) no
    C4B C5B C6B . . . 120.68(14) no
    C1B C6B C5B . . . 121.06(14) no
    C4B C7B C8B . . . 122.49(13) no
    C4B C7B C12B . . . 119.72(13) no
    C8B C7B C12B . . . 117.77(13) no
    C7B C8B C9B . . . 116.93(13) no
    C7B C8B C13B . . . 124.48(13) no
    C9B C8B C13B . . . 118.55(13) no
    N10B C9B C8B . . . 123.93(13) no
    N10B C9B C16B . . . 116.62(13) no
    C8B C9B C16B . . . 119.45(13) no
    N10B C11B C12B . . . 121.56(13) no
    N10B C11B C21B . . . 116.13(13) no
    C12B C11B C21B . . . 122.31(13) no
    C7B C12B C11B . . . 121.65(13) no
    C8B C13B C14B . . . 121.01(14) no
    O17B C14B C13B . . . 125.99(14) no
    O17B C14B C15B . . . 114.04(13) no
    C13B C14B C15B . . . 119.97(13) no
    O19B C15B C14B . . . 114.45(13) no
    O19B C15B C16B . . . 125.29(14) no
    C14B C15B C16B . . . 120.26(13) no
    C9B C16B C15B . . . 120.74(14) no
    C11B C21B C22B . . . 119.95(14) no
    C11B C21B C26B . . . 122.21(15) no
    C22B C21B C26B . . . 117.83(15) no
    C21B C22B C23B . . . 121.05(17) no
    C22B C23B C24B . . . 120.2(2) no
    C23B C24B C25B . . . 119.37(19) no
    C24B C25B C26B . . . 120.8(2) no
    C21B C26B C25B . . . 120.75(18) no
    C2B C1B H1B . . . 121.00 no
    C6B C1B H1B . . . 120.00 no
    C1B C2B H2B . . . 120.00 no
    C3B C2B H2B . . . 120.00 no
    C2B C3B H3B . . . 120.00 no
    C4B C3B H3B . . . 120.00 no
    C4B C5B H5B . . . 120.00 no
    C6B C5B H5B . . . 120.00 no
    C1B C6B H6B . . . 119.00 no
    C5B C6B H6B . . . 120.00 no
    C7B C12B H12B . . . 119.00 no
    C11B C12B H12B . . . 119.00 no
    C8B C13B H13B . . . 119.00 no
    C14B C13B H13B . . . 120.00 no
    C9B C16B H16B . . . 120.00 no
    C15B C16B H16B . . . 120.00 no
    O17B C18B H18D . . . 109.00 no
    O17B C18B H18E . . . 109.00 no
    O17B C18B H18F . . . 110.00 no
    H18D C18B H18E . . . 109.00 no
    H18D C18B H18F . . . 110.00 no
    H18E C18B H18F . . . 109.00 no
    O19B C20B H20D . . . 110.00 no
    O19B C20B H20E . . . 109.00 no
    O19B C20B H20F . . . 110.00 no
    H20D C20B H20E . . . 109.00 no
    H20D C20B H20F . . . 109.00 no
    H20E C20B H20F . . . 109.00 no
    C21B C22B H22B . . . 119.00 no
    C23B C22B H22B . . . 120.00 no
    C22B C23B H23B . . . 120.00 no
    C24B C23B H23B . . . 120.00 no
    C23B C24B H24B . . . 120.00 no
    C25B C24B H24B . . . 120.00 no
    C24B C25B H25B . . . 120.00 no
    C26B C25B H25B . . . 120.00 no
    C21B C26B H26B . . . 120.00 no
    C25B C26B H26B . . . 120.00 no
loop_
    _geom_torsion_atom_site_label_1
    _geom_torsion_atom_site_label_2
    _geom_torsion_atom_site_label_3
    _geom_torsion_atom_site_label_4
    _geom_torsion_site_symmetry_1
    _geom_torsion_site_symmetry_2
    _geom_torsion_site_symmetry_3
    _geom_torsion_site_symmetry_4
    _geom_torsion
    _geom_torsion_publ_flag
    C18A O17A C14A C13A . . . . -3.5(2) no
    C18A O17A C14A C15A . . . . 175.50(13) no
    C20A O19A C15A C14A . . . . -174.49(15) no
    C20A O19A C15A C16A . . . . 4.3(2) no
    C18B O17B C14B C15B . . . . 176.50(16) no
    C18B O17B C14B C13B . . . . -3.5(2) no
    C20B O19B C15B C14B . . . . -176.60(14) no
    C20B O19B C15B C16B . . . . 3.4(2) no
    C11A N10A C9A C8A . . . . 0.8(2) no
    C11A N10A C9A C16A . . . . -178.51(13) no
    C9A N10A C11A C21A . . . . -178.76(12) no
    C9A N10A C11A C12A . . . . 1.1(2) no
    C11B N10B C9B C16B . . . . 178.32(14) no
    C9B N10B C11B C12B . . . . 0.3(2) no
    C11B N10B C9B C8B . . . . -1.4(2) no
    C9B N10B C11B C21B . . . . -179.18(14) no
    C6A C1A C2A C3A . . . . -1.2(3) no
    C2A C1A C6A C5A . . . . 0.1(3) no
    C1A C2A C3A C4A . . . . 1.3(3) no
    C2A C3A C4A C5A . . . . -0.3(2) no
    C2A C3A C4A C7A . . . . 176.64(15) no
    C3A C4A C5A C6A . . . . -0.8(2) no
    C7A C4A C5A C6A . . . . -177.73(14) no
    C3A C4A C7A C8A . . . . 61.2(2) no
    C3A C4A C7A C12A . . . . -117.36(16) no
    C5A C4A C7A C12A . . . . 59.5(2) no
    C5A C4A C7A C8A . . . . -121.89(15) no
    C4A C5A C6A C1A . . . . 0.9(3) no
    C4A C7A C8A C9A . . . . -175.81(12) no
    C4A C7A C8A C13A . . . . 5.6(2) no
    C12A C7A C8A C13A . . . . -175.79(14) no
    C4A C7A C12A C11A . . . . 177.53(13) no
    C12A C7A C8A C9A . . . . 2.8(2) no
    C8A C7A C12A C11A . . . . -1.1(2) no
    C9A C8A C13A C14A . . . . 2.8(2) no
    C7A C8A C9A N10A . . . . -2.8(2) no
    C7A C8A C9A C16A . . . . 176.52(13) no
    C13A C8A C9A N10A . . . . 175.91(13) no
    C13A C8A C9A C16A . . . . -4.8(2) no
    C7A C8A C13A C14A . . . . -178.60(14) no
    C8A C9A C16A C15A . . . . 2.1(2) no
    N10A C9A C16A C15A . . . . -178.55(14) no
    C21A C11A C12A C7A . . . . 178.92(13) no
    N10A C11A C21A C22A . . . . 29.0(2) no
    N10A C11A C21A C26A . . . . -150.99(14) no
    C12A C11A C21A C22A . . . . -150.90(15) no
    C12A C11A C21A C26A . . . . 29.1(2) no
    N10A C11A C12A C7A . . . . -1.0(2) no
    C8A C13A C14A O17A . . . . -179.21(14) no
    C8A C13A C14A C15A . . . . 1.8(2) no
    O17A C14A C15A O19A . . . . -4.81(19) no
    O17A C14A C15A C16A . . . . 176.33(13) no
    C13A C14A C15A O19A . . . . 174.25(13) no
    C13A C14A C15A C16A . . . . -4.6(2) no
    O19A C15A C16A C9A . . . . -176.15(14) no
    C14A C15A C16A C9A . . . . 2.6(2) no
    C26A C21A C22A C23A . . . . 1.3(3) no
    C11A C21A C26A C25A . . . . 177.63(15) no
    C22A C21A C26A C25A . . . . -2.4(2) no
    C11A C21A C22A C23A . . . . -178.70(17) no
    C21A C22A C23A C24A . . . . 0.6(3) no
    C22A C23A C24A C25A . . . . -1.4(3) no
    C23A C24A C25A C26A . . . . 0.3(3) no
    C24A C25A C26A C21A . . . . 1.6(3) no
    C6B C1B C2B C3B . . . . 0.7(3) no
    C2B C1B C6B C5B . . . . -1.7(3) no
    C1B C2B C3B C4B . . . . 1.4(3) no
    C2B C3B C4B C5B . . . . -2.4(2) no
    C2B C3B C4B C7B . . . . 174.95(16) no
    C3B C4B C5B C6B . . . . 1.5(2) no
    C7B C4B C5B C6B . . . . -175.99(14) no
    C3B C4B C7B C8B . . . . 58.1(2) no
    C3B C4B C7B C12B . . . . -123.98(17) no
    C5B C4B C7B C8B . . . . -124.63(16) no
    C5B C4B C7B C12B . . . . 53.3(2) no
    C4B C5B C6B C1B . . . . 0.6(2) no
    C4B C7B C8B C9B . . . . 177.54(14) no
    C4B C7B C8B C13B . . . . -0.2(2) no
    C12B C7B C8B C9B . . . . -0.5(2) no
    C12B C7B C8B C13B . . . . -178.20(15) no
    C4B C7B C12B C11B . . . . -178.65(15) no
    C8B C7B C12B C11B . . . . -0.6(2) no
    C7B C8B C9B N10B . . . . 1.5(2) no
    C7B C8B C9B C16B . . . . -178.21(14) no
    C13B C8B C9B N10B . . . . 179.40(14) no
    C13B C8B C9B C16B . . . . -0.3(2) no
    C7B C8B C13B C14B . . . . 178.89(15) no
    C9B C8B C13B C14B . . . . 1.2(2) no
    N10B C9B C16B C15B . . . . 179.84(14) no
    C8B C9B C16B C15B . . . . -0.4(2) no
    N10B C11B C12B C7B . . . . 0.7(2) no
    C21B C11B C12B C7B . . . . -179.86(15) no
    N10B C11B C21B C22B . . . . 24.1(2) no
    N10B C11B C21B C26B . . . . -154.66(16) no
    C12B C11B C21B C22B . . . . -155.30(16) no
    C12B C11B C21B C26B . . . . 25.9(2) no
    C8B C13B C14B O17B . . . . 178.65(15) no
    C8B C13B C14B C15B . . . . -1.3(2) no
    O17B C14B C15B O19B . . . . 0.6(2) no
    O17B C14B C15B C16B . . . . -179.42(14) no
    C13B C14B C15B O19B . . . . -179.47(14) no
    C13B C14B C15B C16B . . . . 0.5(2) no
    O19B C15B C16B C9B . . . . -179.68(14) no
    C14B C15B C16B C9B . . . . 0.3(2) no
    C11B C21B C22B C23B . . . . -178.09(17) no
    C26B C21B C22B C23B . . . . 0.8(3) no
    C11B C21B C26B C25B . . . . 178.51(17) no
    C22B C21B C26B C25B . . . . -0.3(3) no
    C21B C22B C23B C24B . . . . -0.7(3) no
    C22B C23B C24B C25B . . . . 0.1(3) no
    C23B C24B C25B C26B . . . . 0.4(3) no
    C24B C25B C26B C21B . . . . -0.3(3) no
loop_
    _geom_hbond_atom_site_label_D
    _geom_hbond_atom_site_label_H
    _geom_hbond_atom_site_label_A
    _geom_hbond_site_symmetry_A
    _geom_hbond_distance_DH
    _geom_hbond_distance_HA
    _geom_hbond_distance_DA
    _geom_hbond_angle_DHA
    _geom_hbond_publ_flag
    C6A H6A O19B 2_675 0.93 2.58 3.366(2) 142 yes
    C18B H18F Cg9 1_565 0.96 2.93 3.879(2) 169 yes
    C20B H20D Cg6 2_775 0.96 2.93 3.59(18)   127 yes
_iucr_refine_instructions_details
;
TITL pm_q3 in P-1
CELL 1.54178 8.7092 10.5639 20.3400 85.678 79.397 80.134
ZERR 4.00 0.0003 0.0003 0.0007 0.001 0.001 0.001
LATT 1
SFAC  C   H   N   O
UNIT   92   76   4   8
TEMP 23.000
SIZE 0.21 0.23 0.14
ACTA
L.S. 16
FMAP 2
PLAN -5 0 0.00
HTAB
BOND $H
CONF
WGHT    0.064700    0.262200
EXTI    0.003654
FVAR       0.14911
O17A  4   -0.051298    0.685635    0.599990    11.00000    0.05773    0.05814 =
         0.05943   -0.01152    0.00214   -0.00222
N10A  3    0.429274    0.310627    0.490036    11.00000    0.05566    0.03862 =
         0.04044    0.00016   -0.00702   -0.00734
O17B  4    0.769856    1.312262   -0.072740    11.00000    0.08522    0.05728 =
         0.05879    0.00855   -0.00263   -0.00594
O19B  4    0.951839    1.130548   -0.136934    11.00000    0.07218    0.07335 =
         0.04002    0.00848    0.00095   -0.00694
C24A  1    0.845503   -0.005258    0.361078    11.00000    0.08042    0.06098 =
         0.07583   -0.02105   -0.01116    0.01480
AFIX  43
H24A  2    0.921419   -0.076156    0.347946    11.00000   -1.20000
AFIX   0
C25A  1    0.860814    0.114749    0.332139    11.00000    0.06263    0.07162 =
         0.06579   -0.02372    0.00151   -0.00664
AFIX  43
H25A  2    0.947524    0.124908    0.299037    11.00000   -1.20000
AFIX   0
C26A  1    0.748907    0.220347    0.351672    11.00000    0.06132    0.05059 =
         0.05280   -0.00983   -0.00517   -0.01261
AFIX  43
H26A  2    0.759690    0.300516    0.330783    11.00000   -1.20000
AFIX   0
C21A  1    0.620969    0.208460    0.401901    11.00000    0.05459    0.04303 =
         0.04228   -0.00283   -0.01076   -0.00587
C11A  1    0.500615    0.319626    0.426558    11.00000    0.05060    0.03835 =
         0.04132   -0.00129   -0.00810   -0.00878
C12A  1    0.463965    0.428943    0.384617    11.00000    0.05469    0.04167 =
         0.03760    0.00148   -0.00546   -0.00890
AFIX  43
H12A  2    0.517391    0.432468    0.340666    11.00000   -1.20000
AFIX   0
C7A   1    0.351072    0.529763    0.407634    11.00000    0.05147    0.03819 =
         0.04102    0.00147   -0.00970   -0.01025
C8A   1    0.268980    0.521076    0.474721    11.00000    0.04935    0.03753 =
         0.04017    0.00014   -0.00860   -0.01116
C13A  1    0.143062    0.614635    0.503221    11.00000    0.05107    0.04129 =
         0.04680   -0.00077   -0.00924   -0.00793
AFIX  43
H13A  2    0.108416    0.686174    0.477096    11.00000   -1.20000
AFIX   0
C14A  1    0.071322    0.601910    0.568433    11.00000    0.04770    0.04565 =
         0.04857   -0.00885   -0.00436   -0.01038
C18A  1   -0.103271    0.799139    0.562784    11.00000    0.06940    0.06173 =
         0.07663   -0.01157   -0.00839    0.00987
AFIX 137
H18A  2   -0.017232    0.846578    0.548962    11.00000   -1.50000
H18B  2   -0.188719    0.851232    0.590243    11.00000   -1.50000
H18C  2   -0.138979    0.776302    0.524009    11.00000   -1.50000
AFIX   0
C9A   1    0.316381    0.409256    0.514068    11.00000    0.04998    0.03792 =
         0.04064   -0.00110   -0.00762   -0.01001
C16A  1    0.243749    0.399849    0.582431    11.00000    0.05945    0.04269 =
         0.03995    0.00201   -0.00662   -0.01343
AFIX  43
H16A  2    0.276291    0.328418    0.609069    11.00000   -1.20000
AFIX   0
C15A  1    0.127418    0.493842    0.609359    11.00000    0.05460    0.05073 =
         0.04060   -0.00509   -0.00115   -0.01822
O19A  4    0.056509    0.497294    0.675187    11.00000    0.07540    0.06446 =
         0.04147   -0.00360    0.00561   -0.01492
C20A  1    0.117312    0.398464    0.719481    11.00000    0.09549    0.08833 =
         0.04166    0.00559   -0.00422   -0.01770
AFIX 137
H20A  2    0.100719    0.316698    0.706938    11.00000   -1.50000
H20B  2    0.063657    0.413945    0.764473    11.00000   -1.50000
H20C  2    0.228563    0.398099    0.716901    11.00000   -1.50000
AFIX   0
C23A  1    0.716280   -0.019034    0.409750    11.00000    0.10476    0.04672 =
         0.07662    0.00185   -0.00006    0.01040
AFIX  43
H23A  2    0.703338   -0.100029    0.429039    11.00000   -1.20000
AFIX   0
C22A  1    0.606174    0.086590    0.429971    11.00000    0.08302    0.04558 =
         0.06304    0.00583    0.00646    0.00284
AFIX  43
H22A  2    0.519899    0.075974    0.463217    11.00000   -1.20000
AFIX   0
C4A   1    0.318566    0.646655    0.363416    11.00000    0.04742    0.04170 =
         0.04193    0.00434   -0.00482   -0.00462
C5A   1    0.269509    0.637926    0.303199    11.00000    0.05965    0.05448 =
         0.04988    0.00403   -0.01394   -0.01000
AFIX  43
H5A   2    0.253074    0.558952    0.290881    11.00000   -1.20000
AFIX   0
C6A   1    0.244652    0.746262    0.261037    11.00000    0.06165    0.07439 =
         0.05057    0.01648   -0.01561   -0.00702
AFIX  43
H6A   2    0.210175    0.739818    0.220956    11.00000   -1.20000
AFIX   0
C1A   1    0.270763    0.862583    0.278309    11.00000    0.05625    0.05814 =
         0.06737    0.02453   -0.00497   -0.00094
AFIX  43
H1A   2    0.253989    0.935060    0.250017    11.00000   -1.20000
AFIX   0
C2A   1    0.321766    0.872010    0.337487    11.00000    0.07714    0.04212 =
         0.07183    0.00946   -0.00860   -0.00818
AFIX  43
H2A   2    0.341216    0.950763    0.348772    11.00000   -1.20000
AFIX   0
C3A   1    0.344447    0.765045    0.380491    11.00000    0.07274    0.04336 =
         0.05384    0.00384   -0.01430   -0.00913
AFIX  43
H3A   2    0.377066    0.772574    0.420866    11.00000   -1.20000
AFIX   0
C24B  1    0.769794    0.380661    0.145035    11.00000    0.10773    0.05851 =
         0.07499    0.00994   -0.02840   -0.01774
AFIX  43
H24B  2    0.783138    0.293166    0.156765    11.00000   -1.20000
AFIX   0
C23B  1    0.886771    0.431974    0.101536    11.00000    0.08354    0.06388 =
         0.07760    0.00303   -0.02307   -0.00128
AFIX  43
H23B  2    0.979475    0.378906    0.083758    11.00000   -1.20000
AFIX   0
C22B  1    0.866684    0.562103    0.084260    11.00000    0.06675    0.06402 =
         0.05997    0.00233   -0.01187   -0.01181
AFIX  43
H22B  2    0.946829    0.595865    0.055234    11.00000   -1.20000
AFIX   0
C21B  1    0.728658    0.643247    0.109572    11.00000    0.06354    0.05564 =
         0.04497   -0.00251   -0.01175   -0.01737
C11B  1    0.707993    0.782227    0.088488    11.00000    0.05865    0.05656 =
         0.04319   -0.00405   -0.00596   -0.01790
N10B  3    0.791962    0.813053    0.029761    11.00000    0.06122    0.05335 =
         0.04299   -0.00453   -0.00579   -0.01225
C9B   1    0.778296    0.939214    0.008880    11.00000    0.05535    0.05484 =
         0.03887   -0.00478   -0.00781   -0.01449
C8B   1    0.677283    1.039740    0.045279    11.00000    0.05352    0.05464 =
         0.03851   -0.00676   -0.00677   -0.01451
C13B  1    0.674772    1.167777    0.018429    11.00000    0.05877    0.05381 =
         0.04371   -0.00783   -0.00595   -0.01020
AFIX  43
H13B  2    0.610532    1.234880    0.042166    11.00000   -1.20000
AFIX   0
C14B  1    0.765291    1.194059   -0.041784    11.00000    0.06029    0.05497 =
         0.04389    0.00234   -0.01096   -0.01132
C18B  1    0.665760    1.416829   -0.041651    11.00000    0.09865    0.05775 =
         0.07012    0.00317   -0.01520   -0.00156
AFIX 137
H18D  2    0.558768    1.401044   -0.036453    11.00000   -1.50000
H18E  2    0.676823    1.494094   -0.068890    11.00000   -1.50000
H18F  2    0.690905    1.426454    0.001531    11.00000   -1.50000
AFIX   0
C16B  1    0.872881    0.968974   -0.053136    11.00000    0.05716    0.05873 =
         0.03719   -0.00586   -0.00516   -0.00856
AFIX  43
H16B  2    0.939784    0.903252   -0.076982    11.00000   -1.20000
AFIX   0
C15B  1    0.866785    1.092098   -0.077990    11.00000    0.05428    0.06461 =
         0.03448    0.00150   -0.00737   -0.01198
C20B  1    1.047629    1.031918   -0.176383    11.00000    0.06628    0.08970 =
         0.04433    0.00357    0.00261    0.00120
AFIX 137
H20D  2    1.124973    0.985049   -0.151786    11.00000   -1.50000
H20E  2    1.100316    1.069397   -0.216942    11.00000   -1.50000
H20F  2    0.982504    0.974477   -0.187153    11.00000   -1.50000
AFIX   0
C25B  1    0.634017    0.459592    0.170761    11.00000    0.09956    0.07052 =
         0.07116    0.01252   -0.01318   -0.03602
AFIX  43
H25B  2    0.555105    0.425381    0.200330    11.00000   -1.20000
AFIX   0
C26B  1    0.612517    0.589657    0.153376    11.00000    0.07495    0.06297 =
         0.06343   -0.00015   -0.00312   -0.02052
AFIX  43
H26B  2    0.519157    0.641844    0.171238    11.00000   -1.20000
AFIX   0
C12B  1    0.606665    0.876561    0.128397    11.00000    0.06491    0.05829 =
         0.04330   -0.00491    0.00073   -0.02073
AFIX  43
H12B  2    0.550704    0.851550    0.169422    11.00000   -1.20000
AFIX   0
C7B   1    0.588529    1.004416    0.108217    11.00000    0.05444    0.05769 =
         0.04081   -0.00865   -0.00398   -0.01705
C4B   1    0.482806    1.100967    0.152794    11.00000    0.05253    0.05404 =
         0.04113   -0.00619   -0.00226   -0.01924
C5B   1    0.503823    1.105807    0.218878    11.00000    0.05847    0.05643 =
         0.04114   -0.00194   -0.00594   -0.01441
AFIX  43
H5B   2    0.587926    1.052325    0.233980    11.00000   -1.20000
AFIX   0
C6B   1    0.400986    1.189223    0.262095    11.00000    0.07352    0.05954 =
         0.04126   -0.00819   -0.00209   -0.02130
AFIX  43
H6B   2    0.417427    1.191679    0.305851    11.00000   -1.20000
AFIX   0
C1B   1    0.275631    1.268104    0.241622    11.00000    0.06763    0.05761 =
         0.05883   -0.01368    0.00628   -0.01553
AFIX  43
H1B   2    0.205395    1.322337    0.271390    11.00000   -1.20000
AFIX   0
C2B   1    0.254639    1.266223    0.176180    11.00000    0.05673    0.07575 =
         0.07029   -0.00536   -0.01032   -0.00293
AFIX  43
H2B   2    0.170285    1.320319    0.161607    11.00000   -1.20000
AFIX   0
C3B   1    0.357963    1.184554    0.131960    11.00000    0.05889    0.07942 =
         0.04756   -0.00858   -0.01154   -0.01459
AFIX  43
H3B   2    0.343529    1.185719    0.087726    11.00000   -1.20000
HKLF 4 1 1 0 0 0 1 0 0 0 1
REM  pm_q3 in P-1
REM R1 =  0.0410 for   5181 Fo > 4sig(Fo)  and  0.0459 for all   5877 data
REM    474 parameters refined using      0 restraints
END
WGHT      0.0647      0.2613
REM Highest difference peak  0.130,  deepest hole -0.145,  1-sigma level  0.029
Q1    1   0.8485  1.2199 -0.1157  11.00000  0.05    0.13
Q2    1   0.2329  0.4706  0.5947  11.00000  0.05    0.13
Q3    1   0.0143  0.4587  0.7513  11.00000  0.05    0.12
Q4    1   0.8260  0.7312  0.0078  11.00000  0.05    0.11
Q5    1   0.1358  0.2990  0.7071  11.00000  0.05    0.11
;
