# Supplementary material for: 6,7-Dimeth­oxy-2,4-di­phenyl­quinoline
Source: Acta Crystallogr Sect E Struct Rep Online. 2014 Jan 18;70(Pt 2):o165. doi: 10.1107/S1600536814000725 (PMC3998322; doi:10.1107/S1600536814000725)
Supplement: Supplementary file 2 [file e-70-0o165-Isup2.hkl]

# 
# h,k,l, Fc-squared, Fo-squared, sigma(Fo-squared) and status flag 
# 
data_I
_shelx_title ' pm_q3 in P-1' 
_shelx_refln_list_code          4 
_shelx_F_calc_maximum      276.66 
_exptl_crystal_F_000       720.00 
_reflns_d_resolution_high  0.8532 
 
loop_ 
 _symmetry_equiv_pos_as_xyz 
 'x, y, z' 
 '-x, -y, -z' 
 
_cell_length_a     8.7092 
_cell_length_b    10.5639 
_cell_length_c    20.3400 
_cell_angle_alpha  85.678 
_cell_angle_beta   79.397 
_cell_angle_gamma  80.134 
 
_shelx_F_squared_multiplier     1.000 
 
loop_ 
 _refln_index_h 
 _refln_index_k 
 _refln_index_l 
 _refln_F_squared_calc 
 _refln_F_squared_meas 
 _refln_F_squared_sigma 
 _refln_observed_status 
   1   0   0      610.18      651.13     17.36 o 
   2   0   0     7702.67     8030.28    210.61 o 
   3   0   0      820.04      789.66     24.67 o 
   4   0   0        0.04        0.00      0.64 o 
   5   0   0      736.63      657.94     19.06 o 
   6   0   0      192.79      173.29      5.54 o 
   7   0   0        7.29        7.84      0.93 o 
   8   0   0      129.40      145.15      4.84 o 
   9   0   0        9.90        6.81      0.84 o 
  -9   1   0       19.82       21.58      1.57 o 
  -8   1   0        7.55        8.72      1.04 o 
  -7   1   0        2.00        3.34      0.78 o 
  -6   1   0        5.67        6.64      0.78 o 
  -5   1   0      528.15      484.66     14.25 o 
  -3   1   0      431.97      415.82     11.11 o 
  -2   1   0      334.31      330.42      8.88 o 
  -1   1   0     1937.79     1991.41     52.23 o 
   0   1   0      272.41      299.21      7.93 o 
   1   1   0      118.96      109.71      4.47 o 
   2   1   0      132.79      133.88      4.23 o 
   3   1   0     1377.57     1376.51     42.82 o 
   4   1   0      103.70       90.34      4.14 o 
   5   1   0        4.76        5.96      1.09 o 
   6   1   0       99.25       91.56      2.99 o 
   7   1   0        0.35        1.03      0.65 o 
   8   1   0       16.01       14.48      1.11 o 
   9   1   0        7.87        8.38      0.78 o 
  -9   2   0        3.79        3.90      0.60 o 
  -8   2   0       40.94       40.18      3.82 o 
  -7   2   0       10.73       12.06      1.40 o 
  -6   2   0      254.88      241.34      7.45 o 
  -5   2   0      254.48      209.70      8.47 o 
  -4   2   0     1647.35     1482.52     73.01 o 
  -3   2   0      396.41      374.49     10.10 o 
  -2   2   0     2118.77     2133.71     55.98 o 
  -1   2   0      596.89      601.13     15.93 o 
   0   2   0      472.42      443.79     10.54 o 
   1   2   0     1683.04     1775.68    100.07 o 
   2   2   0     1771.81     1745.42     69.62 o 
   3   2   0        2.28        0.75      0.26 o 
   4   2   0      593.50      535.25     21.75 o 
   5   2   0       59.89       52.51      2.10 o 
   6   2   0       10.05        8.76      0.71 o 
   7   2   0       62.58       63.12      2.30 o 
   8   2   0       26.94       27.65      1.56 o 
   9   2   0       13.71       14.10      1.04 o 
  10   2   0        2.06        3.15      1.35 o 
  -9   3   0        2.27        2.25      0.90 o 
  -8   3   0       82.75       81.46      4.95 o 
  -7   3   0       15.95       16.64      1.80 o 
  -6   3   0        7.28        8.10      1.35 o 
  -5   3   0       21.24       29.27      1.59 o 
  -4   3   0        1.10        1.80      0.52 o 
  -3   3   0      936.15      885.33     44.02 o 
  -2   3   0       35.77       36.09      1.22 o 
  -1   3   0       71.14       76.19      2.13 o 
   0   3   0      151.82      180.90      6.38 o 
   1   3   0      997.95     1009.57     37.57 o 
   2   3   0       30.58       28.57      1.27 o 
   3   3   0       86.36       92.35      3.82 o 
   4   3   0     2244.79     1846.98     89.96 o 
   5   3   0       99.21       96.21      2.65 o 
   6   3   0      158.07      156.19      4.59 o 
   7   3   0      145.08      150.95      4.51 o 
   8   3   0        1.45        1.86      0.71 o 
   9   3   0       15.41       15.23      1.26 o 
  -8   4   0        9.09       11.70      1.80 o 
  -7   4   0        3.01        7.20      1.35 o 
  -6   4   0        1.61        2.70      0.90 o 
  -5   4   0      293.56      277.23      7.47 o 
  -4   4   0       95.96       87.05      2.63 o 
  -3   4   0       64.55       69.78      3.29 o 
  -2   4   0      210.06      239.35      9.18 o 
  -1   4   0      103.28       95.08      2.63 o 
   0   4   0      458.67      448.60     22.61 o 
   1   4   0       26.86       22.95      1.35 o 
   2   4   0      296.89      311.25     11.75 o 
   4   4   0      463.30      412.26     13.84 o 
   5   4   0       18.59       16.42      0.84 o 
   6   4   0      203.12      204.44      5.23 o 
   7   4   0        3.96        3.36      0.62 o 
   8   4   0        0.03       -0.50      0.50 o 
   9   4   0        0.78        1.14      0.62 o 
  -8   5   0        1.36        1.80      0.90 o 
  -7   5   0       22.36       18.89      1.80 o 
  -6   5   0       83.86       78.72      3.83 o 
  -5   5   0       50.53       55.57      2.24 o 
  -4   5   0       59.79       55.94      1.89 o 
  -3   5   0        3.84        6.15      0.46 o 
  -2   5   0       41.01       42.23      1.40 o 
  -1   5   0       49.20       38.70      2.70 o 
   0   5   0      389.95      344.03     17.61 o 
   1   5   0      129.30      120.69      6.30 o 
   3   5   0      674.71      620.20     19.23 o 
   4   5   0      671.65      577.76     14.21 o 
   5   5   0        7.27        7.66      0.63 o 
   6   5   0       63.77       65.69      1.99 o 
   7   5   0        9.62       10.61      0.86 o 
   8   5   0       19.49       18.21      1.17 o 
   9   5   0       19.93       19.52      0.97 o 
  -7   6   0        0.10        0.45      0.45 o 
  -6   6   0        0.85       -0.64      0.64 o 
  -5   6   0        0.94        3.00      0.67 o 
  -4   6   0       76.82       79.22      2.41 o 
  -3   6   0        3.17        2.95      0.43 o 
  -2   6   0      113.63      104.08      3.02 o 
  -1   6   0      455.41      426.90     10.82 o 
   0   6   0       14.73       17.02      0.75 o 
   1   6   0       32.35       35.68      1.34 o 
   2   6   0       61.31       68.30      1.88 o 
   3   6   0      222.80      224.16      5.70 o 
   4   6   0       43.05       33.28      1.40 o 
   5   6   0       93.90       97.46      3.27 o 
   6   6   0        8.86        8.58      0.97 o 
   7   6   0        7.85        7.96      0.76 o 
   8   6   0       21.42       22.04      1.42 o 
   9   6   0        2.75        2.64      0.58 o 
  -7   7   0       10.06        9.45      1.35 o 
  -6   7   0        4.99        4.37      0.75 o 
  -5   7   0        0.19       -0.09      0.75 o 
  -4   7   0        4.37        7.72      1.40 o 
  -3   7   0      183.71      182.29      5.80 o 
  -2   7   0      687.53      692.54     20.34 o 
  -1   7   0       18.23       15.69      0.75 o 
   0   7   0        0.39        1.12      0.38 o 
   1   7   0       57.09       44.44      1.30 o 
   2   7   0      126.45      140.15      3.55 o 
   3   7   0      453.38      444.47     10.96 o 
   4   7   0        0.36       -0.08      0.48 o 
   5   7   0        0.12        0.90      0.67 o 
   6   7   0        0.02        1.50      0.78 o 
   7   7   0        2.07        3.32      0.65 o 
   8   7   0       48.43       47.79      3.05 o 
  -6   8   0        1.05        0.45      0.43 o 
  -5   8   0       35.67       36.01      1.91 o 
  -4   8   0        0.56        1.35      0.65 o 
  -3   8   0        9.82       12.99      1.58 o 
  -2   8   0      236.36      240.63      7.53 o 
  -1   8   0      525.17      541.07     12.45 o 
   0   8   0        4.32        4.35      0.49 o 
   1   8   0       65.17       62.12      1.78 o 
   2   8   0        5.49        7.00      0.58 o 
   3   8   0       69.34       69.40      2.19 o 
   4   8   0       15.21       14.05      1.05 o 
   5   8   0       31.99       33.61      1.58 o 
   6   8   0       18.21       21.67      1.49 o 
   7   8   0      196.50      214.98     10.48 o 
   8   8   0        2.85        4.05      0.75 o 
  -5   9   0        8.05        7.65      1.35 o 
  -4   9   0       30.20       34.59      2.47 o 
  -3   9   0       10.99       10.70      1.08 o 
  -2   9   0      240.99      259.48      8.05 o 
  -1   9   0      397.37      448.76     15.87 o 
   0   9   0       46.24       41.20      1.44 o 
   1   9   0        0.12        0.18      0.40 o 
   2   9   0        5.56        5.55      0.65 o 
   3   9   0        0.84        0.93      0.46 o 
   4   9   0        9.66        9.60      0.93 o 
   5   9   0        0.73        1.05      0.78 o 
   6   9   0       23.85       24.72      1.46 o 
   7   9   0       35.91       32.25      1.83 o 
  -4  10   0       13.03       12.15      1.35 o 
  -3  10   0        4.19        3.65      0.64 o 
  -2  10   0       17.97       23.60      1.30 o 
  -1  10   0        6.06        6.42      0.78 o 
   0  10   0      271.94      317.45      7.52 o 
   1  10   0        1.39        2.16      0.74 o 
   2  10   0       81.74       75.90      2.19 o 
   3  10   0      174.62      175.78      5.00 o 
   4  10   0        4.95        4.32      0.78 o 
   5  10   0        9.09        9.07      1.18 o 
   6  10   0        0.47        0.84      0.65 o 
   7  10   0        5.82        6.30      1.35 o 
  -3  11   0        1.14        1.80      0.90 o 
  -2  11   0        8.26        9.02      0.95 o 
  -1  11   0       13.34       13.83      1.08 o 
   0  11   0       40.48       45.07      1.89 o 
   1  11   0        0.36        0.53      0.48 o 
   2  11   0        3.54        3.97      0.59 o 
   3  11   0       41.32       36.57      1.58 o 
   4  11   0        5.90        5.19      0.65 o 
   5  11   0       22.47       22.01      1.19 o 
   0  12   0        0.01        0.90      0.45 o 
   1  12   0       27.88       26.09      2.25 o 
   2  12   0       15.79       16.64      1.80 o 
   3  12   0        0.61        0.90      0.90 o 
  -2 -12   1        0.56        1.80      1.35 o 
  -1 -12   1       10.14        9.00      0.90 o 
   0 -12   1        3.41        3.15      0.90 o 
  -5 -11   1        5.13        3.73      0.58 o 
  -4 -11   1        2.42        2.93      0.52 o 
  -3 -11   1       51.05       42.80      1.85 o 
  -2 -11   1        8.12       10.41      0.84 o 
  -1 -11   1        0.03       -0.04      0.48 o 
   0 -11   1       77.43       79.79      7.20 o 
   1 -11   1        9.36        9.90      1.35 o 
   2 -11   1        0.48       -0.90      0.90 o 
  -6 -10   1       19.69       18.06      1.11 o 
  -5 -10   1       11.70       11.97      0.97 o 
  -4 -10   1        6.28        6.65      0.93 o 
  -3 -10   1       58.49       52.92      1.99 o 
  -2 -10   1        2.27        1.20      0.49 o 
  -1 -10   1       33.24       40.37      1.55 o 
   0 -10   1      156.79      162.91      4.54 o 
   1 -10   1        1.48        4.18      0.78 o 
   2 -10   1       10.11       11.68      1.57 o 
   3 -10   1       34.43       35.59      1.91 o 
   4 -10   1       23.90       25.19      1.80 o 
  -7  -9   1      126.81      113.97      4.74 o 
  -6  -9   1       12.51       13.74      1.12 o 
  -5  -9   1        0.06        1.46      0.58 o 
  -4  -9   1       38.21       40.14      2.05 o 
  -3  -9   1        9.34        8.85      0.76 o 
  -2  -9   1       43.29       45.95      1.53 o 
  -1  -9   1        1.58        0.58      0.43 o 
   0  -9   1      271.67      292.97      7.03 o 
   1  -9   1      542.77      605.55     19.35 o 
   2  -9   1        7.14        6.36      0.78 o 
   3  -9   1      138.10      152.85      6.05 o 
   4  -9   1        7.17        7.65      1.35 o 
   5  -9   1        3.04        2.25      0.90 o 
  -8  -8   1       51.37       46.35      3.15 o 
  -7  -8   1      114.93      133.00      5.04 o 
  -6  -8   1       87.46       95.26      3.83 o 
  -5  -8   1        3.22        5.52      0.82 o 
  -4  -8   1      315.65      322.11      9.40 o 
  -3  -8   1      259.71      264.80      7.30 o 
  -2  -8   1      102.94       97.52      2.66 o 
  -1  -8   1       75.89       76.89      2.62 o 
   0  -8   1      207.28      201.65      4.93 o 
   1  -8   1      583.13      602.10     13.86 o 
   2  -8   1     1500.22     1628.33     47.27 o 
   3  -8   1      378.52      409.33     12.23 o 
   4  -8   1       82.64       89.61      4.28 o 
   5  -8   1        0.12       -0.45      0.64 o 
   6  -8   1        0.00       -0.90      0.90 o 
  -8  -7   1       40.11       44.25      2.03 o 
  -7  -7   1       12.81       15.86      1.09 o 
  -6  -7   1       18.45       18.39      1.51 o 
  -5  -7   1      469.29      488.77     13.96 o 
  -4  -7   1      458.72      447.56     12.78 o 
  -3  -7   1      442.17      413.88     10.22 o 
  -2  -7   1       21.68       21.38      0.87 o 
  -1  -7   1       69.40       60.68      1.82 o 
   0  -7   1      243.29      223.99      5.38 o 
   1  -7   1       82.86       81.26      2.20 o 
   2  -7   1       71.67       69.30      2.60 o 
   3  -7   1      110.73      110.31      3.72 o 
   4  -7   1      541.32      573.76     16.93 o 
   5  -7   1       69.60       86.89      3.65 o 
   6  -7   1        5.80        5.40      1.35 o 
   7  -7   1        0.61        0.90      0.45 o 
  -9  -6   1        5.87        5.00      0.69 o 
  -8  -6   1       28.27       26.78      1.85 o 
  -7  -6   1       65.65       68.24      2.13 o 
  -6  -6   1       29.97       33.75      1.63 o 
  -5  -6   1       62.42       64.19      2.38 o 
  -4  -6   1       33.27       32.55      1.40 o 
  -3  -6   1       70.45       61.04      1.81 o 
  -2  -6   1      618.34      571.79     12.62 o 
  -1  -6   1      130.77      133.43      3.37 o 
   0  -6   1       75.37       70.21      2.08 o 
   1  -6   1        0.02        1.24      0.60 o 
   2  -6   1        0.40        2.30      0.52 o 
   3  -6   1      213.99      196.87      5.23 o 
   4  -6   1       96.59       98.81      3.38 o 
   5  -6   1      315.67      316.48     11.47 o 
   6  -6   1        9.07       10.35      1.35 o 
   7  -6   1        0.07        0.00      0.90 o 
  -9  -5   1       12.18       11.73      0.74 o 
  -8  -5   1        9.33       11.28      0.94 o 
  -7  -5   1      120.53      125.72      3.83 o 
  -6  -5   1      149.48      152.76      4.08 o 
  -5  -5   1      378.78      352.24      8.72 o 
  -4  -5   1        3.01        4.01      0.47 o 
  -3  -5   1     1162.42      985.94     30.24 o 
   0  -5   1      973.42      943.83     47.21 o 
   2  -5   1       43.85       38.20      1.69 o 
   3  -5   1       15.27       16.78      1.08 o 
   4  -5   1       50.72       43.53      1.82 o 
   5  -5   1      130.86      130.46      4.24 o 
   6  -5   1        5.35        5.85      1.35 o 
   7  -5   1        1.72        0.90      0.90 o 
   8  -5   1        0.00        0.90      0.90 o 
  -9  -4   1        1.73        1.63      0.55 o 
  -8  -4   1        4.46        4.51      0.74 o 
  -7  -4   1       26.11       28.02      1.43 o 
  -6  -4   1      153.40      163.37      4.28 o 
  -5  -4   1      105.75       97.69      2.67 o 
  -4  -4   1       86.99       82.94      2.99 o 
  -2  -4   1       57.19       55.87      2.23 o 
  -1  -4   1      169.83      178.47      9.01 o 
   0  -4   1      145.71      156.36      5.73 o 
   1  -4   1       16.75       13.63      0.46 o 
   2  -4   1       16.37       16.39      1.80 o 
   3  -4   1        1.46        3.60      0.75 o 
   4  -4   1      338.50      265.85      7.07 o 
   5  -4   1       12.22       11.96      0.95 o 
   6  -4   1       16.75       13.94      1.80 o 
   7  -4   1       79.01       81.00      4.95 o 
   8  -4   1       10.89        7.65      1.35 o 
  -9  -3   1       16.07       18.51      1.12 o 
  -8  -3   1        1.61        2.02      0.67 o 
  -7  -3   1        5.19        5.26      0.71 o 
  -6  -3   1        1.85        3.89      1.45 o 
  -5  -3   1       13.81       14.85      0.77 o 
  -4  -3   1      301.87      249.41     12.63 o 
  -3  -3   1     2404.72     2348.64     93.59 o 
  -2  -3   1       55.77       72.03      3.15 o 
  -1  -3   1       21.67       28.60      2.70 o 
   0  -3   1     2191.79     2195.17     57.65 o 
   1  -3   1       69.23       79.44      2.13 o 
   2  -3   1      331.33      330.11      8.86 o 
   4  -3   1      174.91      166.64      8.11 o 
   5  -3   1       13.80       15.74      1.80 o 
   6  -3   1       23.34       26.09      2.25 o 
   7  -3   1       38.11       38.69      3.15 o 
   8  -3   1       35.10       31.04      2.25 o 
  -9  -2   1        0.33        1.29      0.65 o 
  -8  -2   1       60.80       69.38      2.43 o 
  -7  -2   1       35.43       41.23      1.78 o 
  -6  -2   1      101.75       93.23      3.48 o 
  -5  -2   1      392.51      339.79     10.89 o 
  -4  -2   1      690.46      604.70     30.11 o 
  -3  -2   1     1037.06      996.21     31.10 o 
  -2  -2   1     3971.56     3981.47    172.62 o 
  -1  -2   1    17708.80    17780.04    706.26 o 
   0  -2   1      869.02      886.22     23.34 o 
   1  -2   1     4353.12     4140.75    108.45 o 
   2  -2   1      271.67      280.50      7.50 o 
   3  -2   1       15.03       15.67      0.76 o 
   5  -2   1      163.88      153.95      5.72 o 
   6  -2   1      253.47      237.43      7.37 o 
   7  -2   1        6.74        7.65      1.08 o 
   8  -2   1       32.00       32.84      3.15 o 
   9  -2   1        5.81        5.89      1.07 o 
  -9  -1   1        0.65        1.54      0.68 o 
  -8  -1   1       14.32       14.47      1.11 o 
  -7  -1   1       52.38       54.46      3.08 o 
  -6  -1   1        0.87        0.64      0.58 o 
  -5  -1   1       65.87       53.56      1.95 o 
  -4  -1   1      262.21      224.80     10.15 o 
  -3  -1   1        9.83       10.98      0.75 o 
  -2  -1   1    10808.33    11102.73    445.48 o 
  -1  -1   1      193.86      218.10      8.82 o 
   0  -1   1     7919.12     7823.37    314.58 o 
   1  -1   1       75.17       69.72      1.91 o 
   2  -1   1        0.88        1.77      0.22 o 
   3  -1   1     1891.09     1908.85     50.14 o 
   5  -1   1      425.31      407.90     12.15 o 
   6  -1   1        3.62        6.23      1.26 o 
   7  -1   1       38.21       35.57      1.82 o 
   8  -1   1       24.80       25.79      1.37 o 
   9  -1   1        0.39       -0.36      0.75 o 
  -9   0   1       43.54       48.21      2.05 o 
  -8   0   1        3.82        3.61      2.02 o 
  -7   0   1        1.86        1.86      0.65 o 
  -6   0   1        5.00        7.52      1.33 o 
  -5   0   1      676.74      615.16     16.97 o 
  -4   0   1      376.67      350.75     20.31 o 
  -3   0   1     2318.36     2352.40     73.10 o 
  -2   0   1     6548.00     6703.27    207.56 o 
  -1   0   1       57.23       73.24      2.51 o 
   0   0   1        0.33       -4.50      4.50 o 
   1   0   1       23.59       11.94      0.76 o 
   2   0   1       11.56        5.10      0.39 o 
   3   0   1     1540.29     1452.56     38.23 o 
   4   0   1       26.19       24.82      1.59 o 
   5   0   1       40.05       33.10      1.37 o 
   6   0   1       11.18       13.91      0.93 o 
   7   0   1       97.92      114.73      4.66 o 
   8   0   1       35.58       33.42      2.01 o 
   9   0   1        3.39        4.30      0.58 o 
  -9   1   1       42.06       38.08      2.05 o 
  -8   1   1       23.93       24.75      1.37 o 
  -7   1   1       52.13       59.42      2.42 o 
  -6   1   1        0.01        0.64      0.65 o 
  -5   1   1      539.92      497.38     14.59 o 
  -3   1   1      506.37      508.83     13.48 o 
  -2   1   1      444.52      471.84     12.49 o 
  -1   1   1     3090.89     3161.57     82.69 o 
   0   1   1     7394.44     8078.36    282.11 o 
   1   1   1       31.03       17.97      2.70 o 
   2   1   1      979.60     1068.56     33.30 o 
   3   1   1      162.20      181.97      5.95 o 
   4   1   1        1.89        1.12      0.67 o 
   5   1   1        1.12       -0.22      0.64 o 
   6   1   1        5.02        4.44      0.59 o 
   7   1   1       89.20       99.22      4.29 o 
   8   1   1       39.75       48.37      2.55 o 
   9   1   1        0.44        0.26      0.65 o 
  10   1   1        4.45        3.60      0.90 o 
  -9   2   1        0.21        0.36      0.75 o 
  -8   2   1      122.36      121.72      5.24 o 
  -7   2   1        1.15        1.12      0.95 o 
  -6   2   1        0.11        1.09      0.70 o 
  -5   2   1       12.84       18.29      1.26 o 
  -4   2   1     1480.96     1252.36     61.50 o 
  -3   2   1      183.80      222.55      6.80 o 
  -2   2   1       68.70       70.68      1.99 o 
  -1   2   1      223.50      242.38      6.50 o 
   0   2   1      227.76      257.60      6.74 o 
   1   2   1     5117.42     5465.92    307.08 o 
   2   2   1    10636.56    11250.56    447.11 o 
   3   2   1     1131.25     1052.52     32.63 o 
   4   2   1      235.89      209.91      8.93 o 
   5   2   1       14.78       15.76      0.97 o 
   6   2   1       40.18       41.25      2.27 o 
   7   2   1       24.77       27.85      1.69 o 
   8   2   1        3.51        3.64      0.96 o 
   9   2   1        3.81        4.68      0.65 o 
  10   2   1        1.21        1.35      0.90 o 
  -8   3   1       55.31       54.44      3.60 o 
  -7   3   1        1.37        0.45      0.90 o 
  -6   3   1      109.24      101.73      5.85 o 
  -5   3   1       30.06       29.39      3.22 o 
  -4   3   1      252.56      239.68      6.39 o 
  -3   3   1     1587.03     1564.73     77.60 o 
  -2   3   1        0.01        0.15      0.26 o 
  -1   3   1      128.26      133.64      3.58 o 
   0   3   1      385.04      389.98     17.70 o 
   1   3   1     2200.55     2253.94    111.51 o 
   2   3   1     6938.00     7230.92    287.65 o 
   3   3   1       97.89      105.86      4.46 o 
   4   3   1        2.31        2.70      0.90 o 
   5   3   1        4.97        3.56      0.43 o 
   6   3   1      465.57      477.68     12.84 o 
   7   3   1      248.77      274.28      7.58 o 
   8   3   1       14.75       16.04      1.17 o 
   9   3   1        3.77        2.57      0.65 o 
  10   3   1        3.31        2.47      0.64 o 
  -8   4   1       87.60       95.86      5.40 o 
  -7   4   1       23.05       23.84      2.25 o 
  -6   4   1       50.60       48.05      2.55 o 
  -5   4   1        6.69        6.46      0.71 o 
  -4   4   1      196.75      191.63      5.20 o 
  -3   4   1       71.32       86.19      3.66 o 
  -2   4   1       29.19       28.29      1.04 o 
  -1   4   1       94.22       90.80      2.58 o 
   0   4   1      161.15      140.60      7.21 o 
   1   4   1        1.47        1.35      0.45 o 
   2   4   1       93.80       98.50      6.30 o 
   4   4   1        1.77       19.79      1.35 o 
   5   4   1       44.29       37.82      1.30 o 
   6   4   1        2.59        1.95      0.49 o 
   7   4   1      184.45      198.35      5.76 o 
   8   4   1        4.34        6.10      0.71 o 
   9   4   1        1.56        2.03      0.53 o 
  -8   5   1        9.19        9.45      1.35 o 
  -7   5   1       29.86       26.09      2.25 o 
  -6   5   1       95.61       96.53      4.50 o 
  -5   5   1       44.10       51.12      1.85 o 
  -4   5   1      154.57      148.23      4.25 o 
  -3   5   1      177.57      176.82      5.52 o 
  -2   5   1      231.90      250.19      6.68 o 
  -1   5   1      365.72      330.12     10.02 o 
   0   5   1        6.38        5.40      0.90 o 
   1   5   1      394.87      411.34     20.77 o 
   3   5   1      133.35      121.38      4.03 o 
   4   5   1       45.20       38.53      1.55 o 
   5   5   1      137.39      138.35      3.34 o 
   6   5   1       17.04       19.57      0.93 o 
   7   5   1        0.63        0.94      0.47 o 
   8   5   1        1.12        3.28      0.71 o 
   9   5   1        0.21        0.77      0.50 o 
  -7   6   1        3.87        3.15      0.90 o 
  -6   6   1       48.24       44.58      2.23 o 
  -5   6   1        2.38        2.50      0.91 o 
  -4   6   1       73.09       74.16      3.38 o 
  -3   6   1      110.78      102.97      2.72 o 
  -2   6   1        8.47        7.79      1.28 o 
  -1   6   1        0.16        1.03      0.30 o 
   0   6   1        7.15        8.27      0.79 o 
   1   6   1      442.12      482.97     12.38 o 
   2   6   1      214.85      187.69      5.61 o 
   3   6   1      227.07      184.07      5.43 o 
   4   6   1      166.05      152.75      4.60 o 
   5   6   1        6.69        5.96      0.71 o 
   6   6   1       25.98       31.22      2.01 o 
   7   6   1        0.70        0.61      0.62 o 
   8   6   1       23.71       25.02      1.42 o 
   9   6   1        5.16        3.60      0.55 o 
  -7   7   1        0.31        0.00      0.45 o 
  -6   7   1        1.49        1.57      0.67 o 
  -5   7   1        9.72       10.96      0.93 o 
  -4   7   1        1.97        1.55      0.48 o 
  -3   7   1      210.59      215.96      6.84 o 
  -2   7   1       49.14       50.12      2.08 o 
  -1   7   1        4.74        3.15      0.40 o 
   0   7   1       15.19       18.49      0.84 o 
   1   7   1       65.03       56.31      1.71 o 
   2   7   1       15.77       16.93      0.81 o 
   3   7   1      246.48      249.78      6.73 o 
   4   7   1       72.66       82.28      2.81 o 
   5   7   1      155.12      165.11      5.09 o 
   6   7   1        0.24        0.37      0.62 o 
   7   7   1        0.08        1.51      0.84 o 
   8   7   1       26.41       26.83      1.42 o 
  -6   8   1       13.30        9.90      0.95 o 
  -5   8   1       17.64       17.77      1.27 o 
  -4   8   1        3.09        5.14      0.78 o 
  -3   8   1        8.73       12.32      1.04 o 
  -2   8   1     1638.79     1811.12     52.56 o 
  -1   8   1      823.15      879.56     25.81 o 
   0   8   1       63.34       67.34      1.96 o 
   1   8   1        9.75       12.28      1.58 o 
   2   8   1      259.41      247.90      5.49 o 
   3   8   1       20.81       22.28      1.37 o 
   4   8   1       29.93       27.87      1.51 o 
   5   8   1       84.40       90.28      3.07 o 
   6   8   1       12.90       15.09      1.02 o 
   7   8   1        0.23       -0.62      0.69 o 
   8   8   1        3.75        3.92      0.75 o 
  -5   9   1        1.02        1.35      0.90 o 
  -4   9   1       30.56       39.88      2.23 o 
  -3   9   1       13.14       19.64      1.19 o 
  -2   9   1       45.24       54.07      2.34 o 
  -1   9   1      123.37      135.02      4.59 o 
   0   9   1      186.86      204.82      5.61 o 
   1   9   1       51.45       54.84      1.71 o 
   2   9   1       11.44       12.62      0.70 o 
   3   9   1        2.40        2.07      0.53 o 
   4   9   1       81.02       82.50      3.17 o 
   5   9   1      130.89      135.79      4.82 o 
   6   9   1        4.89        6.44      0.84 o 
   7   9   1        0.54        0.90      0.75 o 
  -4  10   1        1.00        1.80      0.90 o 
  -3  10   1       48.48       47.50      2.23 o 
  -2  10   1        9.31       11.56      1.04 o 
  -1  10   1      355.27      380.22     14.18 o 
   0  10   1       49.10       50.18      1.85 o 
   1  10   1       47.50       57.48      1.80 o 
   2  10   1       46.96       50.21      1.63 o 
   3  10   1       17.53       23.09      1.22 o 
   4  10   1       15.76       18.89      1.25 o 
   5  10   1      160.41      169.34      5.75 o 
   6  10   1        1.03        1.03      0.65 o 
   7  10   1        0.38        0.45      1.35 o 
  -3  11   1        1.73        1.80      0.90 o 
  -2  11   1        0.11        0.67      0.64 o 
  -1  11   1        6.79        7.65      0.65 o 
   0  11   1       43.58       48.45      2.30 o 
   1  11   1       11.98       14.84      0.90 o 
   2  11   1        6.01        5.52      0.67 o 
   3  11   1       23.46       20.91      1.19 o 
   4  11   1        0.13       -0.64      0.65 o 
   5  11   1        0.69        1.68      0.67 o 
   0  12   1       26.68       20.69      1.80 o 
   1  12   1       12.69       17.09      1.35 o 
   2  12   1        0.07        0.45      0.90 o 
   3  12   1        5.80        7.20      1.35 o 
  -2 -12   2        6.02        6.75      1.35 o 
  -1 -12   2        2.47        0.90      0.90 o 
  -5 -11   2        0.31       -0.18      0.75 o 
  -4 -11   2        1.61        2.25      0.58 o 
  -3 -11   2        9.52        7.97      0.71 o 
  -2 -11   2        4.05        4.95      0.69 o 
  -1 -11   2        0.33        1.35      1.12 o 
   0 -11   2       15.79       14.77      2.92 o 
   1 -11   2        0.55        0.45      0.90 o 
   2 -11   2        1.17        1.35      0.90 o 
  -6 -10   2        0.51        1.71      0.75 o 
  -5 -10   2        8.24        9.07      0.84 o 
  -4 -10   2        1.06        1.03      0.65 o 
  -3 -10   2        2.61        1.03      0.53 o 
  -2 -10   2       47.36       48.78      1.68 o 
  -1 -10   2       71.00       63.36      2.11 o 
   0 -10   2        0.49        0.71      0.65 o 
   1 -10   2       20.82       21.01      1.05 o 
   2 -10   2       68.84       73.30      5.40 o 
   3 -10   2        7.98        6.30      1.35 o 
   4 -10   2        2.45        3.15      0.90 o 
  -7  -9   2       39.13       32.49      3.60 o 
  -6  -9   2        6.92        7.35      1.08 o 
  -5  -9   2        4.24        3.76      0.84 o 
  -4  -9   2       93.95      100.29      3.77 o 
  -3  -9   2        6.61        5.37      0.65 o 
  -2  -9   2        2.41        4.63      0.64 o 
  -1  -9   2      199.86      201.21      4.96 o 
   0  -9   2      384.14      404.34     10.87 o 
   1  -9   2        2.15        1.17      0.53 o 
   2  -9   2       21.49       22.61      1.30 o 
   3  -9   2       77.96       81.69      3.50 o 
   4  -9   2        2.87        4.05      1.35 o 
   5  -9   2        1.36        1.80      0.90 o 
  -8  -8   2        8.47        8.89      1.08 o 
  -7  -8   2      248.84      252.80      8.52 o 
  -6  -8   2       75.22       77.84      3.30 o 
  -5  -8   2       13.42       11.17      1.02 o 
  -4  -8   2        0.02        0.11      0.75 o 
  -3  -8   2      188.61      194.20      5.06 o 
  -2  -8   2      340.70      332.77      8.00 o 
  -1  -8   2        8.60       12.01      0.66 o 
   0  -8   2      383.36      377.26      8.80 o 
   1  -8   2       36.54       37.38      1.36 o 
   2  -8   2      618.70      650.86     19.28 o 
   3  -8   2      197.64      202.42      7.80 o 
   4  -8   2      100.26      109.01      3.64 o 
   5  -8   2        0.00        0.67      0.64 o 
   6  -8   2        1.31       -0.45      0.90 o 
  -8  -7   2       27.10       26.36      1.42 o 
  -7  -7   2       90.75      101.16      4.03 o 
  -6  -7   2        8.00        9.75      1.19 o 
  -5  -7   2       27.68       29.59      1.69 o 
  -4  -7   2       54.42       50.28      1.69 o 
  -3  -7   2      461.17      425.48     10.79 o 
  -2  -7   2        0.05       -0.07      0.31 o 
  -1  -7   2       12.76       14.99      0.70 o 
   0  -7   2       43.48       45.33      2.22 o 
   1  -7   2       76.24       64.84      1.85 o 
   2  -7   2      231.60      244.48      7.53 o 
   3  -7   2     1403.35     1388.59     41.49 o 
   4  -7   2      858.31      878.29     25.49 o 
   5  -7   2        9.31        9.02      0.95 o 
   6  -7   2       14.32       14.84      1.80 o 
   7  -7   2        0.71        0.00      0.90 o 
  -9  -6   2       11.77       11.69      0.88 o 
  -8  -6   2        2.26        3.19      0.84 o 
  -7  -6   2       22.83       25.79      1.21 o 
  -6  -6   2        4.41        5.58      0.68 o 
  -5  -6   2      109.65      100.20      2.91 o 
  -4  -6   2       39.58       38.16      1.34 o 
  -3  -6   2      166.14      140.24      3.71 o 
  -2  -6   2        4.18       12.35      3.82 o 
  -1  -6   2       37.33       38.76      1.70 o 
   0  -6   2      204.32      170.82      4.65 o 
   1  -6   2       37.52       45.32      1.34 o 
   2  -6   2       18.71       14.88      0.84 o 
   3  -6   2      818.70      737.37     18.60 o 
   4  -6   2      186.47      178.29      5.54 o 
   5  -6   2       86.61       89.36      3.82 o 
   6  -6   2        0.62        0.90      0.90 o 
   7  -6   2        4.82        6.30      1.35 o 
  -9  -5   2        1.00        0.40      0.53 o 
  -8  -5   2        5.95        8.16      0.74 o 
  -7  -5   2       47.98       44.82      1.89 o 
  -6  -5   2      114.32      121.52      3.78 o 
  -5  -5   2       69.69       62.60      2.12 o 
  -4  -5   2      332.19      306.54      6.30 o 
  -3  -5   2       53.93       51.61      1.70 o 
   2  -5   2      170.07      140.44      4.42 o 
   3  -5   2      254.75      210.97      5.52 o 
   4  -5   2      225.00      217.46      6.66 o 
   5  -5   2       89.14       85.15      3.50 o 
   6  -5   2        0.54        1.35      0.90 o 
   7  -5   2       27.69       31.49      2.70 o 
   8  -5   2        1.30        0.90      0.90 o 
  -9  -4   2        0.09        0.04      0.53 o 
  -8  -4   2        8.64       11.13      0.94 o 
  -7  -4   2       29.44       33.91      1.58 o 
  -6  -4   2       28.92       29.26      1.35 o 
  -5  -4   2       96.38       88.86      2.45 o 
  -4  -4   2       18.12       18.36      0.80 o 
  -2  -4   2      121.95      115.23      4.23 o 
  -1  -4   2      115.33      134.52      4.33 o 
   0  -4   2        3.25        6.67      0.45 o 
   1  -4   2     1367.11     1391.02     43.34 o 
   2  -4   2      238.87      235.32     13.52 o 
   3  -4   2      411.30      394.89     15.28 o 
   4  -4   2        2.30        0.90      0.52 o 
   5  -4   2       91.64       90.26      6.53 o 
   6  -4   2       51.03       41.39      3.15 o 
   7  -4   2       51.65       53.54      3.60 o 
   8  -4   2        0.58        3.60      0.90 o 
  -9  -3   2        2.74        3.62      0.62 o 
  -8  -3   2       14.55       16.13      1.09 o 
  -7  -3   2       12.25       14.43      1.02 o 
  -6  -3   2       70.24       69.93      2.37 o 
  -5  -3   2      790.98      763.40     20.17 o 
  -4  -3   2        2.38        2.98      0.75 o 
  -3  -3   2        0.13        0.00      0.45 o 
  -2  -3   2       69.67       84.28      6.75 o 
  -1  -3   2      624.80      641.66     20.07 o 
   0  -3   2      786.46      818.33     21.48 o 
   1  -3   2      242.05      237.53      5.79 o 
   2  -3   2       66.08       61.67      1.90 o 
   4  -3   2      744.27      689.52     24.79 o 
   5  -3   2       75.43       73.36      4.50 o 
   6  -3   2       41.06       39.14      3.15 o 
   7  -3   2        2.52        1.35      0.90 o 
   8  -3   2       13.93       12.60      1.80 o 
   9  -3   2        1.28        1.35      0.90 o 
  -9  -2   2       29.22       32.74      3.37 o 
  -8  -2   2       36.29       41.33      1.72 o 
  -7  -2   2      122.93      130.80      4.02 o 
  -6  -2   2        7.40        9.01      0.96 o 
  -5  -2   2      418.40      412.37     13.11 o 
  -4  -2   2      871.17      840.31     33.82 o 
  -3  -2   2      461.62      428.94     23.06 o 
  -2  -2   2      667.09      708.76     28.38 o 
  -1  -2   2     4879.21     4894.14    151.53 o 
   0  -2   2        0.50        4.50      0.45 o 
   1  -2   2      834.42      825.51     21.77 o 
   2  -2   2      130.95      146.13      4.04 o 
   3  -2   2       84.78       79.04      2.36 o 
   5  -2   2      279.69      266.26     10.59 o 
   6  -2   2      176.81      161.15      6.88 o 
   7  -2   2       47.77       44.12      3.37 o 
   8  -2   2        2.47        1.89      0.75 o 
   9  -2   2        4.57        5.70      0.95 o 
  -9  -1   2      272.26      300.37      9.10 o 
  -8  -1   2        1.02        0.77      0.65 o 
  -7  -1   2       17.14       18.76      1.37 o 
  -6  -1   2       17.43       19.27      1.09 o 
  -5  -1   2      380.02      363.26      9.88 o 
  -4  -1   2      188.94      183.19     11.26 o 
  -3  -1   2     1552.90     1533.26     47.67 o 
  -2  -1   2     3297.38     3289.49    130.77 o 
  -1  -1   2      279.28      265.27     10.72 o 
   0  -1   2     4345.14     4171.12    108.44 o 
   1  -1   2     2972.03     2974.09     77.96 o 
   2  -1   2     1510.63     1540.77     40.39 o 
   3  -1   2       42.11       34.59      1.22 o 
   5  -1   2      442.33      397.89     11.63 o 
   6  -1   2      168.50      157.15      5.02 o 
   7  -1   2        0.11        0.13      0.65 o 
   8  -1   2        3.39        3.25      0.65 o 
   9  -1   2        0.18        0.90      0.64 o 
  -9   0   2      186.33      203.18      6.40 o 
  -8   0   2       16.60       17.56      1.59 o 
  -7   0   2       52.47       59.32      2.50 o 
  -6   0   2       60.02       59.35      2.71 o 
  -5   0   2        9.97        8.43      0.75 o 
  -3   0   2      120.74      118.70      3.96 o 
  -2   0   2     1805.81     1817.17     56.33 o 
  -1   0   2      178.55      161.57      6.71 o 
   0   0   2     4658.96     4786.35    125.45 o 
   1   0   2      227.51      230.22      6.06 o 
   2   0   2    11024.60    11252.10    294.07 o 
   3   0   2       62.90       58.19      1.98 o 
   4   0   2      116.82      108.08      4.78 o 
   5   0   2       37.54       33.16      1.56 o 
   6   0   2       20.29       16.61      1.04 o 
   7   0   2       35.92       39.96      1.82 o 
   8   0   2       17.23       18.95      1.05 o 
   9   0   2        1.89        2.91      0.65 o 
  -9   1   2       10.69       11.70      1.08 o 
  -8   1   2        0.05        1.76      0.84 o 
  -7   1   2        0.55        0.60      0.78 o 
  -6   1   2      528.89      509.59     15.10 o 
  -5   1   2      353.78      323.31      8.34 o 
  -3   1   2      493.07      491.35     15.39 o 
  -2   1   2      906.07      890.47     23.45 o 
  -1   1   2     6262.85     6318.68    166.15 o 
   0   1   2      862.22      950.93     29.69 o 
   1   1   2        4.16        2.01      0.90 o 
   2   1   2        9.02       12.64      0.52 o 
   3   1   2       55.33       44.79      1.72 o 
   4   1   2       28.16       22.27      1.59 o 
   5   1   2      268.62      278.31     10.36 o 
   6   1   2       47.07       47.02      1.89 o 
   7   1   2       25.57       28.81      1.59 o 
   8   1   2        0.00       -0.58      0.58 o 
   9   1   2       49.74       50.52      7.65 o 
  10   1   2       13.52       13.05      1.35 o 
  -9   2   2        0.43        0.56      0.43 o 
  -8   2   2       54.04       55.00      4.27 o 
  -7   2   2      190.46      193.58      7.62 o 
  -6   2   2      321.75      308.04      9.36 o 
  -5   2   2        2.26        2.02      0.78 o 
  -4   2   2       21.44       12.60      1.35 o 
  -3   2   2      199.99      206.12      6.28 o 
  -2   2   2      167.37      170.73      4.58 o 
  -1   2   2     1676.10     1678.80     44.21 o 
   0   2   2     1277.32     1287.95     33.83 o 
   1   2   2      174.39      204.74     12.19 o 
   2   2   2    30059.36    29913.73   1187.97 o 
   3   2   2       67.86       99.23      3.28 o 
   4   2   2      758.33      725.77     29.32 o 
   5   2   2      102.98       82.07      2.43 o 
   6   2   2       10.50        9.19      0.78 o 
   7   2   2       96.65      103.39      4.55 o 
   8   2   2       33.68       41.55      1.98 o 
   9   2   2       17.57       15.98      1.04 o 
  10   2   2        1.60        1.35      0.90 o 
  -7   3   2        1.72        1.35      0.90 o 
  -6   3   2       83.67       80.75      7.20 o 
  -5   3   2        2.27        2.13      0.48 o 
  -4   3   2      931.26      892.89     22.91 o 
  -3   3   2     2074.81     2080.77    103.12 o 
  -2   3   2     1244.93     1401.72     36.90 o 
  -1   3   2        9.14        9.38      0.45 o 
   0   3   2        8.99        8.70      0.26 o 
   1   3   2      485.94      452.58     14.06 o 
   2   3   2     7373.27     7673.75    443.41 o 
   3   3   2     2231.78     2158.20     67.01 o 
   5   3   2      385.37      345.65      8.39 o 
   6   3   2       29.99       29.03      1.51 o 
   7   3   2       78.54       79.10      2.60 o 
   8   3   2        1.43        1.89      0.71 o 
   9   3   2        8.63        9.80      0.93 o 
  10   3   2        1.96        0.90      0.64 o 
  -8   4   2       27.71       22.49      2.25 o 
  -7   4   2       37.17       35.54      3.15 o 
  -6   4   2        1.75        2.47      0.95 o 
  -5   4   2        3.39        4.09      0.59 o 
  -4   4   2       30.49       30.31      1.22 o 
  -3   4   2       24.15       31.37      1.17 o 
  -2   4   2       78.36       84.86      3.34 o 
  -1   4   2      260.27      255.93      6.90 o 
   0   4   2        0.17       -0.67      3.18 o 
   1   4   2      868.56      894.62     44.53 o 
   2   4   2      363.70      327.01     10.42 o 
   4   4   2        4.27        5.15      0.75 o 
   5   4   2       66.72       66.73      1.94 o 
   6   4   2       40.51       42.53      1.51 o 
   7   4   2       32.30       33.32      1.45 o 
   8   4   2        0.40        1.10      0.48 o 
   9   4   2        2.03        1.94      0.55 o 
  10   4   2        0.04       -0.90      0.90 o 
  -8   5   2       25.24       19.79      1.80 o 
  -7   5   2        0.22        0.90      0.90 o 
  -6   5   2      149.71      138.06      5.41 o 
  -5   5   2      300.65      319.10      8.64 o 
  -4   5   2        1.74        1.72      0.48 o 
  -3   5   2       44.23       45.43      1.44 o 
  -2   5   2      342.17      297.52      7.93 o 
  -1   5   2      108.87       94.99      2.57 o 
   0   5   2       39.96       30.15      1.80 o 
   1   5   2      257.46      273.70     13.98 o 
   2   5   2      183.81      202.75     10.36 o 
   3   5   2       97.43       90.41      3.10 o 
   4   5   2      164.64      151.84      4.60 o 
   5   5   2       26.08       31.30      1.05 o 
   6   5   2        0.73        1.21      0.57 o 
   7   5   2        1.58        0.93      0.46 o 
   8   5   2        2.20        3.04      0.62 o 
   9   5   2        0.92        0.39      0.50 o 
  -7   6   2       15.73       16.19      1.80 o 
  -6   6   2       45.02       41.23      2.23 o 
  -5   6   2       25.92       32.58      1.56 o 
  -4   6   2       52.17       55.73      2.01 o 
  -3   6   2      265.55      263.25      8.71 o 
  -2   6   2        4.43        4.72      0.71 o 
  -1   6   2      113.61      106.09      2.93 o 
   0   6   2        6.87        8.31      0.46 o 
   1   6   2      330.96      298.58      7.82 o 
   2   6   2      645.47      630.23     15.30 o 
   3   6   2      163.53      149.63      3.66 o 
   4   6   2      326.54      334.06      9.61 o 
   5   6   2        7.84        8.59      0.74 o 
   6   6   2       10.28       10.54      0.86 o 
   7   6   2        0.15        0.78      0.55 o 
   8   6   2       96.62      104.17      3.83 o 
   9   6   2       20.32       18.12      1.18 o 
  -6   7   2        8.49        8.33      0.95 o 
  -5   7   2        7.22        5.87      0.78 o 
  -4   7   2      214.72      205.49      6.49 o 
  -3   7   2       78.00       73.77      2.50 o 
  -2   7   2      378.00      385.96     10.39 o 
  -1   7   2        1.48        2.15      0.39 o 
   0   7   2       13.15       12.74      0.66 o 
   1   7   2        6.05        7.57      0.50 o 
   2   7   2        5.39        6.69      0.46 o 
   3   7   2        0.00        1.23      0.41 o 
   4   7   2      371.22      382.86     10.99 o 
   5   7   2        7.16        7.75      0.76 o 
   6   7   2       22.46       32.12      1.51 o 
   7   7   2       60.36       70.06      3.03 o 
   8   7   2       16.38       17.69      1.09 o 
   9   7   2        8.36        8.10      1.80 o 
  -6   8   2        6.87        5.85      0.75 o 
  -5   8   2       18.00       22.22      1.41 o 
  -4   8   2       80.44       86.64      3.82 o 
  -3   8   2      169.33      180.34      5.80 o 
  -2   8   2     1088.85     1197.73     34.85 o 
  -1   8   2       21.60       22.32      1.25 o 
   0   8   2      878.37      917.86     21.85 o 
   1   8   2        0.08        0.90      0.39 o 
   2   8   2        0.37        1.18      0.50 o 
   3   8   2       16.21       19.58      1.63 o 
   4   8   2      136.63      138.46      4.82 o 
   5   8   2        2.01        2.16      1.46 o 
   6   8   2      124.35      127.97      4.56 o 
   7   8   2       27.45       28.33      2.47 o 
   8   8   2        4.45        4.37      0.75 o 
  -5   9   2        1.78        2.70      0.90 o 
  -4   9   2        4.17        4.54      0.95 o 
  -3   9   2       61.60       61.47      2.34 o 
  -2   9   2       99.86      108.84      3.81 o 
  -1   9   2       13.73       13.08      1.04 o 
   0   9   2      673.77      736.29     16.89 o 
   1   9   2       65.41       67.15      1.96 o 
   2   9   2       71.90       77.10      2.00 o 
   3   9   2       17.89       20.39      1.12 o 
   4   9   2      101.25      102.08      3.77 o 
   5   9   2       21.22       22.91      1.46 o 
   6   9   2       80.32       80.78      3.10 o 
   7   9   2       66.37       63.51      3.01 o 
  -4  10   2       61.36       70.65      4.05 o 
  -3  10   2        5.45        5.88      0.75 o 
  -2  10   2       23.61       25.66      1.38 o 
  -1  10   2      286.67      316.17      9.62 o 
   0  10   2      368.22      385.16      9.01 o 
   1  10   2      467.24      514.37     11.95 o 
   2  10   2        5.93        5.82      0.63 o 
   3  10   2        3.56        2.77      0.59 o 
   4  10   2        6.83        5.03      0.93 o 
   5  10   2       10.84       11.87      0.93 o 
   6  10   2        9.04        7.65      1.80 o 
   7  10   2        0.00       -0.40      0.40 o 
  -2  11   2        8.81        8.33      0.95 o 
  -1  11   2       13.87       15.76      0.93 o 
   0  11   2       52.54       57.16      2.15 o 
   1  11   2      154.15      170.49      5.78 o 
   2  11   2       33.16       36.34      1.56 o 
   3  11   2        2.31        1.66      0.53 o 
   4  11   2       27.42       27.32      1.46 o 
   5  11   2       86.19       77.84      3.18 o 
   6  11   2        1.18        0.45      0.90 o 
   0  12   2        0.24        0.00      0.90 o 
   1  12   2       37.04       30.82      1.59 o 
   2  12   2       50.65       48.83      2.70 o 
   3  12   2        7.54        7.65      1.35 o 
  -1 -12   3       10.80        9.00      0.90 o 
  -5 -11   3        1.01        0.45      0.90 o 
  -4 -11   3       32.90       30.02      1.94 o 
  -3 -11   3        1.82        3.26      0.65 o 
  -2 -11   3        3.61        4.59      0.65 o 
  -1 -11   3        0.27        1.08      0.75 o 
   0 -11   3       22.96       29.87      3.60 o 
   1 -11   3       42.62       42.29      3.15 o 
   2 -11   3       11.19       11.25      1.35 o 
  -6 -10   3       25.46       18.44      2.25 o 
  -5 -10   3        6.50        6.18      0.69 o 
  -4 -10   3        0.43        1.35      0.65 o 
  -3 -10   3      142.42      132.29      3.90 o 
  -2 -10   3       34.10       32.50      1.46 o 
  -1 -10   3      304.83      292.34     10.87 o 
   0 -10   3        3.77        4.73      0.95 o 
   1 -10   3        0.31       -0.45      2.25 o 
   2 -10   3        2.15        3.21      0.64 o 
   3 -10   3        0.16        0.90      0.90 o 
   4 -10   3        0.05        0.90      0.45 o 
  -7  -9   3      103.56       88.56      3.78 o 
  -6  -9   3        4.73        3.94      1.12 o 
  -5  -9   3       41.51       41.60      1.86 o 
  -4  -9   3       79.04       88.03      2.86 o 
  -3  -9   3      133.62      119.97      3.67 o 
  -2  -9   3      227.89      236.78      5.83 o 
  -1  -9   3       55.65       56.26      1.89 o 
   0  -9   3       19.65       19.12      1.02 o 
   1  -9   3        4.59        5.79      0.71 o 
   2  -9   3      297.04      308.58     12.62 o 
   3  -9   3        0.05        0.90      0.90 o 
   4  -9   3        0.65        0.90      0.90 o 
   5  -9   3        1.34        2.25      0.90 o 
  -8  -8   3        7.01        5.40      1.35 o 
  -7  -8   3       83.47       81.62      6.22 o 
  -6  -8   3      116.93      118.61      4.55 o 
  -5  -8   3      598.85      626.16     17.64 o 
  -4  -8   3       63.65       58.39      1.95 o 
  -3  -8   3      139.63      139.20      5.07 o 
  -2  -8   3       70.22       72.54      2.15 o 
  -1  -8   3       44.92       41.45      1.36 o 
   0  -8   3       22.89       23.41      1.09 o 
   1  -8   3      141.54      147.15      3.65 o 
   2  -8   3      146.71      162.09      5.20 o 
   3  -8   3        0.95        9.79      1.08 o 
   4  -8   3      182.49      173.73      6.52 o 
   5  -8   3        1.15        1.90      1.35 o 
   6  -8   3        1.85        0.90      0.45 o 
  -8  -7   3        1.16        0.51      0.58 o 
  -7  -7   3       57.85       58.86      3.12 o 
  -6  -7   3      231.31      251.09      8.65 o 
  -5  -7   3       78.38       75.73      2.76 o 
  -4  -7   3        7.33        7.13      0.62 o 
  -3  -7   3        0.11        0.71      0.49 o 
  -2  -7   3      158.11      163.17      3.88 o 
  -1  -7   3      291.76      288.61      6.54 o 
   0  -7   3      117.73      101.42      2.57 o 
   1  -7   3       22.76       20.10      0.84 o 
   2  -7   3      151.13      143.24      4.09 o 
   3  -7   3       96.04      106.55      3.09 o 
   4  -7   3        0.07        2.19      0.97 o 
   5  -7   3      159.50      160.12      6.05 o 
   6  -7   3       19.47       22.04      1.80 o 
   7  -7   3        1.44        1.35      0.90 o 
  -8  -6   3        2.09        3.45      0.69 o 
  -7  -6   3       24.02       23.46      1.23 o 
  -6  -6   3      265.77      279.39      8.92 o 
  -5  -6   3       32.39       37.07      1.56 o 
  -4  -6   3      153.71      141.88      3.74 o 
  -3  -6   3       26.94       25.95      0.96 o 
  -2  -6   3       29.01       36.73      1.10 o 
  -1  -6   3      464.74      440.95      9.78 o 
   0  -6   3      703.88      705.62     15.46 o 
   1  -6   3       32.73       22.52      0.84 o 
   2  -6   3        0.66        2.28      0.45 o 
   3  -6   3       13.08       13.73      0.71 o 
   4  -6   3      964.83      935.69     27.16 o 
   5  -6   3      194.11      202.19     11.48 o 
   6  -6   3       21.53       28.79      2.70 o 
   7  -6   3        0.32        0.45      0.90 o 
  -9  -5   3       11.61       11.76      0.76 o 
  -8  -5   3        0.65        0.27      0.71 o 
  -7  -5   3        0.63        1.70      0.59 o 
  -6  -5   3       38.79       41.53      1.65 o 
  -5  -5   3        0.08        0.31      0.46 o 
  -4  -5   3      168.48      148.04      3.22 o 
  -3  -5   3      236.55      191.72      4.67 o 
  -2  -5   3      212.04      178.45     10.36 o 
   1  -5   3      126.52      131.03      7.20 o 
   2  -5   3       31.32       24.77      1.04 o 
   3  -5   3      305.91      286.67      7.38 o 
   4  -5   3      137.05      132.42      4.24 o 
   5  -5   3      145.73      135.22      5.41 o 
   6  -5   3       40.07       43.64      3.15 o 
   7  -5   3        0.81        0.90      0.90 o 
   8  -5   3       11.35       11.25      1.35 o 
  -9  -4   3        9.44       10.27      0.74 o 
  -8  -4   3        1.08        0.09      0.71 o 
  -7  -4   3       56.77       63.42      2.30 o 
  -6  -4   3       41.71       48.63      2.14 o 
  -5  -4   3      329.21      323.09      7.93 o 
  -4  -4   3       89.82       76.03      1.89 o 
  -3  -4   3        1.81        0.90      0.45 o 
  -1  -4   3      106.39      115.22      3.32 o 
   0  -4   3     1043.09     1102.01     34.40 o 
   1  -4   3       19.85       20.87      0.84 o 
   3  -4   3       35.44       35.25      1.30 o 
   4  -4   3        2.44        4.18      0.52 o 
   5  -4   3        0.87        2.70      0.90 o 
   6  -4   3       26.12       24.29      2.25 o 
   7  -4   3       20.53       21.14      2.25 o 
   8  -4   3        0.13        0.45      0.90 o 
  -9  -3   3       35.24       45.02      1.81 o 
  -8  -3   3        0.53        0.50      0.59 o 
  -7  -3   3       46.45       51.36      2.04 o 
  -6  -3   3        0.82        0.78      0.61 o 
  -5  -3   3      542.63      546.10     14.59 o 
  -4  -3   3        5.06        5.45      1.17 o 
  -3  -3   3      530.94      589.14     33.46 o 
  -2  -3   3      129.41      117.45      7.62 o 
  -1  -3   3      453.65      433.41     13.60 o 
   0  -3   3      646.61      647.75     17.13 o 
   1  -3   3      355.19      379.49     10.10 o 
   2  -3   3       69.18       82.34      2.79 o 
   4  -3   3       11.10        9.98      0.95 o 
   5  -3   3       22.49       22.49      1.80 o 
   6  -3   3        1.15        0.00      0.90 o 
   7  -3   3       26.21       26.09      2.25 o 
   8  -3   3       24.81       23.39      2.25 o 
   9  -3   3        6.84        6.30      0.90 o 
  -9  -2   3      141.78      158.45      5.02 o 
  -8  -2   3        1.47        3.62      0.72 o 
  -7  -2   3       23.76       25.22      1.40 o 
  -6  -2   3       35.27       40.18      1.95 o 
  -5  -2   3      100.42      106.84      5.13 o 
  -4  -2   3       96.19       99.49      6.30 o 
  -3  -2   3        1.24        3.70      0.40 o 
  -2  -2   3     1993.69     2064.57    138.68 o 
  -1  -2   3       91.97       91.77      3.03 o 
   0  -2   3      146.80      138.03      3.81 o 
   1  -2   3      220.37      234.23      5.69 o 
   2  -2   3      975.16      927.24     24.44 o 
   3  -2   3      154.13      153.37      6.16 o 
   4  -2   3      135.90      122.94      6.75 o 
   5  -2   3        9.29        8.88      0.78 o 
   6  -2   3       85.88       79.55      3.58 o 
   7  -2   3       69.78       70.48      3.33 o 
   8  -2   3        1.34        1.62      0.75 o 
   9  -2   3        5.33        3.37      0.95 o 
  -9  -1   3       48.78       50.70      2.08 o 
  -8  -1   3        4.56        4.56      0.76 o 
  -7  -1   3       37.88       36.65      1.95 o 
  -6  -1   3      215.43      217.68      7.74 o 
  -5  -1   3       35.74       30.44      1.26 o 
  -4  -1   3       31.87       32.39      2.70 o 
  -3  -1   3      487.52      478.35     15.13 o 
  -2  -1   3      152.35      157.97      6.53 o 
  -1  -1   3     3725.71     3874.46    153.99 o 
   0  -1   3      332.04      332.15      8.90 o 
   1  -1   3     1625.10     1709.21     47.57 o 
   2  -1   3     1404.26     1380.94     36.30 o 
   3  -1   3       53.26       46.08      1.45 o 
   5  -1   3        0.57        1.35      0.52 o 
   6  -1   3      250.13      234.37      7.19 o 
   7  -1   3       95.95      101.59      3.46 o 
   8  -1   3       17.90       19.22      1.14 o 
   9  -1   3       10.58        9.72      1.08 o 
  -9   0   3      111.00      124.61      4.14 o 
  -8   0   3      167.89      200.55      7.94 o 
  -7   0   3      144.42      148.77      6.69 o 
  -6   0   3      163.36      159.67      4.78 o 
  -5   0   3      206.19      169.71      4.82 o 
  -3   0   3     1446.49     1403.63     43.70 o 
  -2   0   3      718.61      726.89     22.60 o 
  -1   0   3      686.44      659.84     26.46 o 
   0   0   3      164.38      166.99      5.18 o 
   1   0   3    10460.37    11395.82    338.80 o 
   2   0   3    10307.77    10624.14    278.74 o 
   3   0   3     1234.10     1176.13     31.08 o 
   4   0   3       67.33       62.36      3.18 o 
   5   0   3        1.30        1.65      0.52 o 
   6   0   3        0.20        0.45      0.52 o 
   7   0   3      308.89      327.00      9.88 o 
   8   0   3       58.24       60.14      3.12 o 
   9   0   3       10.08       10.31      0.84 o 
  -9   1   3       37.83       31.55      4.05 o 
  -8   1   3        0.60        1.08      0.90 o 
  -7   1   3       75.73       84.94      3.20 o 
  -6   1   3       20.76       21.39      1.12 o 
  -5   1   3       44.93       34.29      1.45 o 
  -4   1   3      138.20      119.34      6.75 o 
  -3   1   3      306.02      318.57     10.19 o 
  -2   1   3      193.24      214.55      6.81 o 
  -1   1   3    11625.37    11343.09    621.16 o 
   0   1   3     1101.20     1167.36     46.39 o 
   1   1   3     3411.95     3437.77    116.52 o 
   2   1   3    76543.28    77553.37   3851.63 o 
   3   1   3      426.69      440.60     13.93 o 
   4   1   3       93.76       93.64      4.14 o 
   5   1   3       78.78       65.52      2.86 o 
   6   1   3        3.47        4.33      0.68 o 
   7   1   3      252.30      268.03      8.23 o 
   8   1   3        2.38        3.83      0.78 o 
   9   1   3        9.61        9.87      0.96 o 
  10   1   3        0.01       -0.45      0.90 o 
  -8   2   3        0.12       -1.35      1.80 o 
  -7   2   3        0.24       -0.75      0.75 o 
  -6   2   3       18.09       14.85      1.11 o 
  -5   2   3       15.87       15.33      0.90 o 
  -4   2   3       45.10       34.86      1.80 o 
  -3   2   3     3716.59     3861.59    191.05 o 
  -2   2   3      381.54      397.38     10.55 o 
  -1   2   3      586.75      626.44     16.45 o 
   0   2   3       21.43       16.78      0.71 o 
   1   2   3     3708.77     3722.79    148.19 o 
   2   2   3    13160.09    13912.22    702.53 o 
   3   2   3       94.91      112.97      4.05 o 
   4   2   3        0.63        0.90      0.64 o 
   5   2   3      658.85      565.59     15.03 o 
   6   2   3        6.36        7.30      0.62 o 
   7   2   3        0.36        1.98      0.52 o 
   8   2   3       57.90       63.62      2.50 o 
   9   2   3        4.65        5.65      0.78 o 
  10   2   3        9.55       10.61      0.95 o 
  -8   3   3       32.07       27.44      2.25 o 
  -7   3   3       91.45       95.86      5.85 o 
  -6   3   3      124.36      123.94      8.55 o 
  -5   3   3       29.76       33.03      1.40 o 
  -4   3   3      383.41      342.09      8.99 o 
  -3   3   3      136.97      148.86      5.41 o 
  -2   3   3     1111.43     1129.29     29.78 o 
  -1   3   3        9.13        8.03      0.54 o 
   0   3   3      571.41      553.75     18.23 o 
   1   3   3      239.77      239.18      9.06 o 
   2   3   3     1721.18     1635.30     91.92 o 
   3   3   3        4.87        6.15      0.52 o 
   5   3   3      107.17       89.48      2.45 o 
   6   3   3       36.30       34.34      1.45 o 
   7   3   3       46.60       51.15      1.92 o 
   8   3   3       73.25       84.87      4.17 o 
   9   3   3       29.28       28.00      1.93 o 
  10   3   3        9.11        7.51      0.75 o 
  -8   4   3        1.48        0.90      0.90 o 
  -7   4   3       54.76       55.79      4.05 o 
  -6   4   3       57.84       52.05      2.55 o 
  -5   4   3       35.85       35.41      1.40 o 
  -4   4   3       44.56       42.17      1.55 o 
  -3   4   3      520.76      521.98     13.62 o 
  -2   4   3        3.68        4.84      1.35 o 
  -1   4   3      244.45      270.70      7.22 o 
   0   4   3      128.93      125.85      5.63 o 
   1   4   3      251.05      249.44     12.63 o 
   2   4   3      968.32     1002.70     31.16 o 
   4   4   3      345.26      293.18      9.73 o 
   5   4   3       36.25       37.34      1.08 o 
   6   4   3      212.06      206.64      5.23 o 
   7   4   3        0.39        1.01      0.58 o 
   8   4   3       74.76       78.85      2.63 o 
   9   4   3        2.26        1.75      0.55 o 
  10   4   3        0.74        0.90      0.90 o 
  -8   5   3        0.33       -0.90      0.90 o 
  -7   5   3        1.54        2.25      0.90 o 
  -6   5   3       58.84       55.03      2.86 o 
  -5   5   3      171.20      178.77      5.10 o 
  -4   5   3       20.59       21.60      1.17 o 
  -3   5   3        3.85        3.36      0.43 o 
  -2   5   3      340.22      303.48      7.20 o 
  -1   5   3     1696.25     1657.28     48.99 o 
   0   5   3      146.62      149.53      7.66 o 
   1   5   3      265.74      261.99     13.08 o 
   2   5   3       15.24       20.69      1.35 o 
   3   5   3        1.72        1.98      1.35 o 
   4   5   3      582.38      547.17     13.49 o 
   5   5   3      118.87      102.52      2.50 o 
   6   5   3      328.43      327.25      8.08 o 
   7   5   3        2.30        2.47      0.49 o 
   8   5   3       65.00       64.85      2.23 o 
   9   5   3       12.10        8.77      0.74 o 
  -7   6   3        7.75        6.75      1.35 o 
  -6   6   3       27.74       25.48      2.70 o 
  -5   6   3        0.24       -0.25      0.48 o 
  -4   6   3        9.10       10.13      0.76 o 
  -3   6   3        0.88        2.28      0.46 o 
  -2   6   3       24.65       22.23      1.09 o 
  -1   6   3       86.36       94.97      2.48 o 
   0   6   3       31.31       37.36      1.24 o 
   1   6   3      129.20      110.41      3.14 o 
   2   6   3      510.15      504.44     11.87 o 
   3   6   3       47.82       46.08      1.39 o 
   4   6   3      690.11      683.00     16.88 o 
   5   6   3      111.29      120.06      3.76 o 
   6   6   3        2.24        3.90      1.47 o 
   7   6   3       20.99       21.45      1.30 o 
   8   6   3       15.33       17.59      1.25 o 
   9   6   3        1.63        1.87      0.62 o 
  -6   7   3        3.35        4.05      0.64 o 
  -5   7   3       16.92       14.66      1.21 o 
  -4   7   3        8.82        8.22      0.79 o 
  -3   7   3      141.66      150.75      4.10 o 
  -2   7   3      322.03      330.77      8.99 o 
  -1   7   3       23.42       21.43      0.89 o 
   0   7   3      294.36      296.55      6.48 o 
   1   7   3       24.50       23.57      0.91 o 
   2   7   3       16.80       18.23      0.73 o 
   3   7   3       31.17       32.68      1.19 o 
   4   7   3       20.75       20.78      0.98 o 
   5   7   3        3.99        4.12      0.71 o 
   6   7   3        3.55        3.87      0.71 o 
   7   7   3       14.59       14.75      1.15 o 
   8   7   3        1.55        1.69      0.93 o 
   9   7   3        1.59        0.00      1.35 o 
  -6   8   3        1.62        1.80      0.90 o 
  -5   8   3       33.00       32.48      1.73 o 
  -4   8   3       69.61       59.85      2.86 o 
  -3   8   3       58.77       62.69      2.50 o 
  -2   8   3       97.27      103.83      3.64 o 
  -1   8   3      156.85      174.08      4.84 o 
   0   8   3      110.13      130.10      3.37 o 
   1   8   3       65.09       68.26      1.96 o 
   2   8   3        9.53       12.06      0.62 o 
   3   8   3        0.01       -0.40      0.40 o 
   4   8   3        0.03       -0.30      0.57 o 
   5   8   3      113.24      112.69      4.03 o 
   6   8   3        0.33        3.43      2.08 o 
   7   8   3        0.01        0.00      0.95 o 
   8   8   3        4.08        3.15      0.95 o 
  -5   9   3        2.12        3.15      0.90 o 
  -4   9   3       18.06       17.09      1.27 o 
  -3   9   3       41.31       46.31      1.98 o 
  -2   9   3        9.44       10.98      1.53 o 
  -1   9   3        3.51        4.39      0.78 o 
   0   9   3       53.00       57.65      1.85 o 
   1   9   3       14.93       17.75      0.87 o 
   2   9   3        0.49        1.35      0.43 o 
   3   9   3       16.65       14.65      0.87 o 
   4   9   3       21.30       22.95      1.46 o 
   5   9   3       61.65       69.48      2.83 o 
   6   9   3        3.11        1.93      1.03 o 
   7   9   3        0.03        0.00      0.64 o 
  -4  10   3        1.29        0.00      0.45 o 
  -3  10   3        3.81        3.21      0.64 o 
  -2  10   3       19.34       24.58      1.30 o 
  -1  10   3        0.24        0.00      0.65 o 
   0  10   3       89.31      100.68      3.09 o 
   1  10   3      361.44      400.84      9.42 o 
   2  10   3      134.23      134.04      3.40 o 
   3  10   3       41.26       39.62      1.55 o 
   4  10   3       27.05       30.42      1.51 o 
   5  10   3        5.06        6.30      0.84 o 
   6  10   3        4.88        7.20      0.95 o 
   7  10   3        8.33        7.78      1.35 o 
  -2  11   3        0.01        0.45      0.40 o 
  -1  11   3        7.98       11.07      0.81 o 
   0  11   3        1.26        1.65      0.52 o 
   1  11   3       26.48       29.79      1.11 o 
   2  11   3       17.63       23.10      1.30 o 
   3  11   3        4.02        5.07      0.59 o 
   4  11   3        4.61        3.94      0.61 o 
   5  11   3       51.61       49.64      2.37 o 
   6  11   3        4.95        6.75      1.35 o 
   0  12   3        5.42        6.30      0.90 o 
   1  12   3       39.14       41.39      2.70 o 
   2  12   3      102.06      105.69      6.30 o 
   3  12   3       16.41       14.84      1.80 o 
  -4 -11   4       15.43       10.42      1.08 o 
  -3 -11   4        0.20        0.64      0.65 o 
  -2 -11   4        0.72        1.74      0.58 o 
  -1 -11   4        1.56        0.63      0.90 o 
   0 -11   4        3.51        4.71      0.75 o 
   1 -11   4       10.82       10.80      1.35 o 
   2 -11   4       11.28        9.90      0.90 o 
  -6 -10   4       10.93        9.90      1.80 o 
  -5 -10   4        2.69        2.69      0.74 o 
  -4 -10   4       50.92       48.92      1.76 o 
  -3 -10   4        0.68        0.58      0.53 o 
  -2 -10   4       24.51       25.30      1.40 o 
  -1 -10   4       27.61       18.89      1.50 o 
   0 -10   4        0.09        0.09      0.75 o 
   1 -10   4        0.61        1.62      1.35 o 
   2 -10   4        6.85        8.10      1.35 o 
   3 -10   4        7.32        8.55      1.35 o 
   4 -10   4        0.00       -0.45      0.90 o 
  -7  -9   4       66.19       56.70      4.50 o 
  -6  -9   4        0.21       -0.09      0.83 o 
  -5  -9   4        6.28        5.06      0.66 o 
  -4  -9   4        9.17       10.21      0.79 o 
  -3  -9   4      205.97      208.75      5.85 o 
  -2  -9   4       45.08       50.91      1.82 o 
  -1  -9   4       87.03       73.74      2.17 o 
   0  -9   4       33.02       28.23      1.46 o 
   1  -9   4        0.02        0.09      0.75 o 
   2  -9   4      144.21      144.12      5.73 o 
   3  -9   4        3.22        4.05      1.35 o 
   4  -9   4        3.33        4.50      0.90 o 
  -7  -8   4        6.03        6.20      0.97 o 
  -6  -8   4       34.61       31.98      1.83 o 
  -5  -8   4      332.78      319.07      9.26 o 
  -4  -8   4       18.89       19.80      1.04 o 
  -3  -8   4        3.97        6.17      0.87 o 
  -2  -8   4        0.31        0.39      0.43 o 
  -1  -8   4       28.61       27.06      1.05 o 
   0  -8   4        2.08        0.85      0.45 o 
   1  -8   4       81.48       94.17      2.85 o 
   2  -8   4       84.58       84.91      5.23 o 
   3  -8   4       25.08       28.16      1.73 o 
   4  -8   4        4.38        3.75      0.75 o 
   5  -8   4        0.80        2.73      0.64 o 
   6  -8   4        5.11        4.95      0.90 o 
  -8  -7   4        5.84        5.53      0.98 o 
  -7  -7   4      157.03      163.30      7.99 o 
  -6  -7   4       16.77       15.99      1.30 o 
  -5  -7   4      290.33      309.27      9.17 o 
  -4  -7   4      525.46      523.36     12.86 o 
  -3  -7   4       33.80       32.83      1.20 o 
  -2  -7   4       70.47       61.46      1.71 o 
  -1  -7   4        0.07        0.28      0.41 o 
   0  -7   4       25.21       23.29      0.89 o 
   1  -7   4      185.97      182.97      4.99 o 
   2  -7   4       98.45       90.57      3.05 o 
   3  -7   4      635.83      640.63     18.93 o 
   4  -7   4      565.97      573.84     20.43 o 
   5  -7   4      156.50      164.80      6.37 o 
   6  -7   4       17.42       15.74      1.80 o 
   7  -7   4        5.59        7.20      0.90 o 
  -8  -6   4       11.89       11.95      1.00 o 
  -7  -6   4        0.96        1.92      0.71 o 
  -6  -6   4       98.16       98.71      2.83 o 
  -5  -6   4        2.26        2.61      0.51 o 
  -4  -6   4       20.58       20.75      0.99 o 
  -3  -6   4      275.75      264.14      6.28 o 
  -2  -6   4      236.46      223.71      5.14 o 
  -1  -6   4      653.55      597.36     13.27 o 
   0  -6   4        0.06        0.47      0.31 o 
   1  -6   4      188.02      163.54      4.22 o 
   2  -6   4        1.62        4.28      0.52 o 
   3  -6   4       23.69       27.06      1.30 o 
   4  -6   4       22.20       22.67      1.74 o 
   5  -6   4        6.92        7.50      2.25 o 
   6  -6   4       61.22       75.14      4.50 o 
   7  -6   4        0.15        1.80      0.90 o 
  -9  -5   4        3.05        4.82      0.95 o 
  -8  -5   4        1.61        1.22      0.62 o 
  -7  -5   4        5.04        6.87      0.79 o 
  -6  -5   4      185.61      186.10      4.87 o 
  -5  -5   4       68.54       70.01      2.51 o 
  -4  -5   4       28.47       23.60      0.80 o 
  -3  -5   4       99.94       96.33      2.31 o 
  -2  -5   4        9.36        9.91      0.54 o 
  -1  -5   4      385.75      318.19     18.05 o 
   0  -5   4      401.22      391.37     22.12 o 
   1  -5   4      591.32      575.03     18.73 o 
   2  -5   4        8.97        9.34      0.67 o 
   3  -5   4        0.76        1.20      0.52 o 
   4  -5   4       38.06       35.08      1.56 o 
   5  -5   4      553.62      587.37     29.35 o 
   6  -5   4        7.88        8.55      1.35 o 
   7  -5   4       64.60       81.45      4.95 o 
   8  -5   4        9.02       10.35      1.35 o 
  -9  -4   4        1.81        2.37      0.50 o 
  -8  -4   4       18.42       17.84      1.17 o 
  -7  -4   4        2.66        4.08      0.74 o 
  -6  -4   4        1.05        2.25      0.55 o 
  -5  -4   4       76.09       76.25      2.24 o 
  -4  -4   4        2.76        4.52      0.41 o 
  -3  -4   4      718.82      575.44     26.02 o 
  -1  -4   4      421.37      439.20     13.76 o 
   0  -4   4       19.67       16.55      1.25 o 
   1  -4   4     3285.06     3185.45    179.70 o 
   3  -4   4       57.33       51.30      2.23 o 
   4  -4   4        9.11        8.10      0.95 o 
   5  -4   4       44.12       43.64      3.15 o 
   6  -4   4      135.51      131.91      7.20 o 
   7  -4   4        8.40        9.00      1.35 o 
   8  -4   4       11.79       11.70      1.35 o 
  -9  -3   4       58.48       62.99      2.79 o 
  -8  -3   4       22.70       25.11      1.32 o 
  -7  -3   4        1.40        1.46      0.62 o 
  -6  -3   4       21.36       27.20      1.32 o 
  -5  -3   4      176.84      176.33      5.07 o 
  -4  -3   4      436.92      436.15     11.64 o 
  -2  -3   4        9.99        8.78      0.58 o 
  -1  -3   4     2283.97     2372.64     73.84 o 
   0  -3   4        1.21        2.01      0.47 o 
   1  -3   4      244.29      243.67      6.56 o 
   2  -3   4       89.23       68.97      2.19 o 
   4  -3   4      121.35      108.05      5.85 o 
   5  -3   4       26.25       20.24      1.80 o 
   6  -3   4       11.44       12.59      1.35 o 
   7  -3   4        0.59        0.45      0.90 o 
   8  -3   4        4.17        1.80      0.90 o 
   9  -3   4        0.19        0.45      0.90 o 
  -9  -2   4       32.60       30.96      1.46 o 
  -8  -2   4       43.23       50.01      1.98 o 
  -7  -2   4       18.78       26.83      1.40 o 
  -6  -2   4       34.21       36.13      1.95 o 
  -5  -2   4      343.53      348.83     11.15 o 
  -4  -2   4      499.20      497.42     15.67 o 
  -3  -2   4      628.41      641.73     35.08 o 
  -2  -2   4     1250.31     1263.79     58.44 o 
  -1  -2   4     1871.49     1968.53     61.07 o 
   0  -2   4       40.87       42.16      1.78 o 
   1  -2   4       26.79       29.89      1.04 o 
   2  -2   4      233.41      208.39      5.72 o 
   3  -2   4     1047.03     1032.38     38.64 o 
   4  -2   4        6.62        5.85      0.90 o 
   5  -2   4       30.96       29.85      1.37 o 
   6  -2   4      144.18      137.42      5.22 o 
   7  -2   4       30.73       29.55      1.91 o 
   8  -2   4        2.84        3.15      0.95 o 
   9  -2   4        3.61        2.92      0.95 o 
  -9  -1   4      151.90      150.50      4.76 o 
  -8  -1   4       13.75       14.99      1.09 o 
  -7  -1   4       29.75       33.88      1.89 o 
  -6  -1   4        2.50        5.84      1.82 o 
  -5  -1   4      148.64      131.78      3.87 o 
  -4  -1   4       34.23       35.54      2.70 o 
  -3  -1   4      213.11      209.44      7.08 o 
  -2  -1   4     1512.90     1536.28     72.01 o 
  -1  -1   4      117.86      120.14      4.93 o 
   0  -1   4     8562.85     8300.83    217.22 o 
   1  -1   4      164.39      175.19      5.60 o 
   2  -1   4      124.02      119.12      3.71 o 
   3  -1   4       97.68       78.24      2.57 o 
   5  -1   4        0.18       -0.15      0.52 o 
   6  -1   4      165.34      154.37      4.94 o 
   7  -1   4        0.70        0.56      0.58 o 
   8  -1   4       55.09       53.87      1.85 o 
   9  -1   4        1.22        0.00      1.35 o 
  -9   0   4       19.31       19.64      1.41 o 
  -8   0   4        5.95        8.33      1.65 o 
  -7   0   4        2.19        1.41      0.78 o 
  -6   0   4        1.44        4.33      1.88 o 
  -5   0   4        0.08        0.94      0.53 o 
  -3   0   4     1190.87     1088.32     33.99 o 
  -2   0   4     5040.19     4908.65    152.32 o 
  -1   0   4      243.43      254.79     10.22 o 
   0   0   4     7001.07     6887.81    213.37 o 
   1   0   4      714.70      713.31     18.70 o 
   2   0   4       54.55       38.22      1.22 o 
   3   0   4       46.16       50.63      1.53 o 
   4   0   4      969.19      865.33     49.49 o 
   5   0   4        7.25       10.52      0.81 o 
   6   0   4       91.12       99.57      3.38 o 
   7   0   4      196.80      196.01      6.06 o 
   8   0   4       19.19       20.35      1.19 o 
   9   0   4       10.27       12.60      1.12 o 
  -9   1   4        0.61        0.00      0.90 o 
  -8   1   4       48.07       50.06      2.69 o 
  -7   1   4      145.20      175.36      5.80 o 
  -6   1   4       24.69       25.60      1.19 o 
  -5   1   4       90.50       89.27      2.89 o 
  -4   1   4      803.49      659.81     33.06 o 
  -3   1   4      107.32      130.04     19.36 o 
  -2   1   4       18.59       21.38      0.93 o 
  -1   1   4       35.78       44.83      3.04 o 
   0   1   4    10507.15    10112.18    401.96 o 
   1   1   4      125.91      137.59      3.67 o 
   2   1   4     3391.22     3499.75     92.28 o 
   3   1   4     3277.55     3263.25    101.16 o 
   4   1   4     1082.07      997.95     40.18 o 
   5   1   4       84.48       68.46      2.86 o 
   6   1   4       59.02       54.33      1.73 o 
   7   1   4      150.43      157.52      5.53 o 
   8   1   4       15.04       15.24      1.58 o 
   9   1   4        9.52       13.84      1.04 o 
  10   1   4        3.52        2.34      0.75 o 
  -8   2   4       66.95       69.14      3.33 o 
  -7   2   4       96.27       92.71      6.30 o 
  -6   2   4       51.32       46.40      2.66 o 
  -5   2   4       44.86       43.39      1.48 o 
  -4   2   4      114.92      120.65      7.20 o 
  -2   2   4      225.82      269.65      9.89 o 
  -1   2   4       47.13       48.02      1.45 o 
   0   2   4     3058.66     3113.39    119.71 o 
   1   2   4     2341.68     2475.35     76.74 o 
   2   2   4     2971.97     3146.42    116.39 o 
   3   2   4       84.84      124.86      5.38 o 
   4   2   4      175.39      179.93      8.34 o 
   5   2   4       40.20       43.79      1.66 o 
   6   2   4       64.03       61.44      2.04 o 
   7   2   4        8.86        9.66      1.53 o 
   8   2   4       12.22       14.84      0.90 o 
   9   2   4       20.13       23.90      1.36 o 
  10   2   4        8.75        6.08      0.64 o 
  -8   3   4        2.18        1.80      0.90 o 
  -7   3   4        0.95        0.45      1.35 o 
  -6   3   4       79.34       75.46      3.50 o 
  -5   3   4        2.92        2.20      0.71 o 
  -4   3   4       21.65       26.32      1.17 o 
  -3   3   4      152.94      181.50      9.46 o 
  -2   3   4     6683.68     7099.39    226.47 o 
  -1   3   4        4.61        4.58      0.74 o 
   0   3   4        4.58        6.00      0.26 o 
   1   3   4     1241.27     1260.25     39.02 o 
   2   3   4      349.48      310.55      9.67 o 
   3   3   4       16.54       19.33      1.08 o 
   5   3   4       86.08       78.60      2.14 o 
   6   3   4       21.07       20.43      0.85 o 
   7   3   4       27.50       29.38      1.19 o 
   8   3   4       85.56       92.52      4.16 o 
   9   3   4       12.58       12.80      0.93 o 
  10   3   4       31.72       30.25      1.80 o 
  -8   4   4        0.12       -0.45      0.45 o 
  -7   4   4        2.44        2.79      0.75 o 
  -6   4   4      144.08      131.32      6.30 o 
  -5   4   4        3.82        3.28      0.62 o 
  -4   4   4       32.56       26.38      1.17 o 
  -3   4   4        4.47        4.61      0.43 o 
  -1   4   4     2080.04     2147.46     56.51 o 
   0   4   4        9.17       11.28      0.52 o 
   1   4   4       20.25       24.61      0.78 o 
   2   4   4       17.67       21.90      1.62 o 
   3   4   4       23.02       26.03      3.15 o 
   4   4   4     3730.85     3254.17     89.19 o 
   5   4   4      288.36      238.96      5.00 o 
   6   4   4        0.65        0.54      0.40 o 
   7   4   4       27.20       25.16      1.20 o 
   8   4   4       35.63       37.07      1.58 o 
   9   4   4       54.70       54.01      2.87 o 
  10   4   4        8.71        7.65      0.90 o 
  -7   5   4        9.46        9.23      0.95 o 
  -6   5   4      128.35      115.44      4.05 o 
  -5   5   4       45.39       39.79      1.62 o 
  -4   5   4        0.32        1.76      0.83 o 
  -3   5   4        0.62        0.09      0.40 o 
  -2   5   4       69.09       85.47      2.06 o 
  -1   5   4      918.95      963.07     20.00 o 
   0   5   4      229.46      213.65     10.82 o 
   1   5   4      135.77      119.34      6.30 o 
   2   5   4      761.78      692.52     24.18 o 
   3   5   4       94.36       99.01      3.04 o 
   4   5   4     1256.72     1155.20     28.09 o 
   5   5   4       17.60       17.47      0.66 o 
   6   5   4        2.46        2.97      0.61 o 
   7   5   4        8.29        7.52      0.63 o 
   8   5   4        4.67        5.99      0.71 o 
   9   5   4        4.76        3.84      0.66 o 
  -7   6   4       11.51       14.84      1.35 o 
  -6   6   4       53.80       53.34      3.60 o 
  -5   6   4       50.70       45.11      1.85 o 
  -4   6   4      156.01      153.84      4.48 o 
  -3   6   4      279.79      274.12      6.59 o 
  -2   6   4        5.97        5.15      0.48 o 
  -1   6   4        6.65        4.33      0.39 o 
   0   6   4      298.99      281.25      5.65 o 
   1   6   4        0.15        0.26      0.30 o 
   2   6   4        9.41        6.79      0.49 o 
   3   6   4       77.24       68.52      1.88 o 
   4   6   4      113.02      114.64      3.17 o 
   5   6   4        9.89       11.38      0.73 o 
   6   6   4       20.65       19.91      1.09 o 
   7   6   4       43.43       49.35      1.89 o 
   8   6   4        5.23        9.45      1.08 o 
   9   6   4        2.34        1.87      0.69 o 
  -6   7   4        4.10        3.39      0.64 o 
  -5   7   4       19.10       19.54      1.11 o 
  -4   7   4        6.28        7.25      1.18 o 
  -3   7   4        1.35        4.39      0.56 o 
  -2   7   4      233.60      244.75      6.79 o 
  -1   7   4        3.17        3.23      0.43 o 
   0   7   4       22.81       19.74      0.78 o 
   1   7   4       10.48       12.97      0.59 o 
   2   7   4        5.89        6.84      0.54 o 
   3   7   4       93.27       94.21      2.56 o 
   4   7   4      270.36      278.42      7.73 o 
   5   7   4       29.02       29.93      1.64 o 
   6   7   4       19.03       21.24      1.42 o 
   7   7   4        0.82        0.67      0.95 o 
   8   7   4        7.56        8.19      0.98 o 
   9   7   4        7.14        5.85      2.25 o 
  -5   8   4        4.53        4.95      0.75 o 
  -4   8   4       47.27       41.48      3.27 o 
  -3   8   4       20.53       19.56      1.30 o 
  -2   8   4      141.85      150.38      4.42 o 
  -1   8   4       18.02       23.54      1.20 o 
   0   8   4      679.14      715.09     16.41 o 
   1   8   4      193.38      203.61      5.02 o 
   2   8   4       58.82       58.51      1.61 o 
   3   8   4        1.23        1.73      0.43 o 
   4   8   4        0.81        1.51      0.48 o 
   5   8   4      136.40      142.61      5.01 o 
   6   8   4      114.68      127.36      5.51 o 
   7   8   4        8.34       10.25      1.12 o 
   8   8   4        0.09        0.18      0.75 o 
  -5   9   4        0.08        0.90      0.90 o 
  -4   9   4       86.75       94.76      3.97 o 
  -3   9   4        0.77        0.15      0.57 o 
  -2   9   4       19.15       21.76      1.30 o 
  -1   9   4       18.69       22.12      1.30 o 
   0   9   4     1352.07     1463.65     33.17 o 
   1   9   4       62.72       75.58      2.20 o 
   2   9   4       87.06       89.72      2.49 o 
   3   9   4        0.40        1.42      0.49 o 
   4   9   4       10.84       10.74      0.93 o 
   5   9   4       90.02       91.54      3.44 o 
   6   9   4       99.62      112.97      4.86 o 
   7   9   4       39.94       42.58      4.72 o 
  -4  10   4        2.84        3.15      0.90 o 
  -3  10   4        0.67        1.12      0.64 o 
  -2  10   4        1.59        1.09      0.65 o 
  -1  10   4        3.96        5.48      0.65 o 
   0  10   4        9.92       13.24      1.04 o 
   1  10   4      161.02      177.93      4.41 o 
   2  10   4       20.28       22.73      1.17 o 
   3  10   4       26.06       23.37      1.07 o 
   4  10   4        4.13        3.99      0.65 o 
   5  10   4        1.98        2.25      0.65 o 
   6  10   4       72.41       70.37      3.38 o 
   7  10   4        6.70        5.85      0.75 o 
  -2  11   4        0.09        0.00      0.64 o 
  -1  11   4        0.24       -0.22      0.48 o 
   0  11   4        0.49        2.02      0.80 o 
   1  11   4       32.77       34.40      1.40 o 
   2  11   4       60.82       61.04      2.79 o 
   3  11   4       22.95       27.18      1.17 o 
   4  11   4        5.42        6.20      0.78 o 
   5  11   4        0.03        0.67      0.45 o 
   6  11   4       10.84        7.20      1.35 o 
   1  12   4       11.65       12.15      1.35 o 
   2  12   4      108.98      108.04      5.85 o 
   3  12   4       34.35       31.04      2.25 o 
  -4 -11   5        5.45        4.95      1.35 o 
  -3 -11   5       26.87       20.56      1.30 o 
  -2 -11   5        0.02        0.56      0.56 o 
  -1 -11   5        5.61        8.10      0.80 o 
   0 -11   5        0.18        1.17      1.35 o 
   1 -11   5        2.97        4.50      0.90 o 
   2 -11   5       15.45       17.09      1.35 o 
  -6 -10   5        7.15        7.20      1.35 o 
  -5 -10   5       13.40       11.51      1.27 o 
  -4 -10   5        0.49        0.61      0.49 o 
  -3 -10   5       18.43       19.23      1.25 o 
  -2 -10   5        2.19        1.61      0.65 o 
  -1 -10   5       68.39       59.38      4.57 o 
   0 -10   5       14.68       11.82      1.16 o 
   1 -10   5        4.93        4.37      0.75 o 
   2 -10   5        0.05        0.45      0.90 o 
   3 -10   5        1.01        1.35      0.90 o 
  -6  -9   5      247.53      239.44      8.12 o 
  -5  -9   5      102.74       95.88      3.51 o 
  -4  -9   5        2.30        4.69      0.84 o 
  -3  -9   5        5.30        6.41      0.71 o 
  -2  -9   5       59.17       60.59      2.51 o 
  -1  -9   5        0.92        3.65      0.68 o 
   0  -9   5       45.70       54.28      2.81 o 
   1  -9   5        1.28        5.12      1.57 o 
   2  -9   5       33.98       35.99      2.70 o 
   3  -9   5        3.45        5.40      1.35 o 
   4  -9   5        6.16        7.65      0.90 o 
  -7  -8   5        9.76        7.09      0.69 o 
  -6  -8   5       14.61       16.87      1.31 o 
  -5  -8   5       27.07       20.81      1.82 o 
  -4  -8   5      105.91      112.19      3.19 o 
  -3  -8   5       18.05       18.77      1.91 o 
  -2  -8   5      136.97      137.33      3.81 o 
  -1  -8   5       13.05       14.80      1.09 o 
   0  -8   5       32.71       34.88      1.40 o 
   1  -8   5       74.23       75.32      3.46 o 
   2  -8   5      104.77       96.11      6.21 o 
   3  -8   5        4.89        4.05      1.35 o 
   4  -8   5        3.06        1.71      0.75 o 
   5  -8   5        0.71        0.45      0.90 o 
   6  -8   5       12.13       12.86      0.95 o 
  -8  -7   5        0.31        0.36      0.75 o 
  -7  -7   5       22.62       19.94      1.62 o 
  -6  -7   5        0.46       -0.18      0.71 o 
  -5  -7   5      784.40      834.40     27.24 o 
  -4  -7   5       32.61       32.10      1.30 o 
  -3  -7   5       21.14       21.95      0.99 o 
  -2  -7   5      289.94      271.13      7.00 o 
  -1  -7   5       43.99       37.63      1.43 o 
   0  -7   5       14.04       13.49      0.76 o 
   1  -7   5        0.21        0.43      0.55 o 
   2  -7   5      265.30      239.53      7.61 o 
   3  -7   5       37.97       33.96      1.46 o 
   4  -7   5      359.49      363.62     13.07 o 
   5  -7   5        0.46        0.45      0.90 o 
   6  -7   5       15.25       15.74      1.80 o 
   7  -7   5       20.05       22.49      1.80 o 
  -8  -6   5        3.65        2.62      0.84 o 
  -7  -6   5       18.98       18.96      1.11 o 
  -6  -6   5       89.74       98.84      2.83 o 
  -5  -6   5       26.43       30.01      1.32 o 
  -4  -6   5      216.19      217.16      5.05 o 
  -3  -6   5        5.66        5.34      0.53 o 
  -2  -6   5       49.04       41.44      1.45 o 
  -1  -6   5      886.67      866.15     21.33 o 
   0  -6   5        1.99        3.24      0.46 o 
   1  -6   5       47.71       37.56      1.87 o 
   2  -6   5       24.65       23.68      0.93 o 
   3  -6   5       92.66       96.63      3.20 o 
   4  -6   5      575.02      566.25     20.12 o 
   5  -6   5      420.92      417.22     21.20 o 
   6  -6   5      143.78      162.08      9.00 o 
   7  -6   5       28.48       32.39      2.25 o 
  -8  -5   5        2.85        3.79      0.71 o 
  -7  -5   5        2.82        3.48      0.71 o 
  -6  -5   5        4.92        6.76      0.68 o 
  -5  -5   5        9.22        9.64      0.68 o 
  -4  -5   5        0.50        0.97      0.33 o 
  -3  -5   5       33.14       29.55      0.90 o 
  -2  -5   5      226.52      223.55      5.73 o 
  -1  -5   5       29.04       18.58      0.92 o 
   0  -5   5      122.23      128.35      4.05 o 
   1  -5   5      219.33      228.15      7.00 o 
   2  -5   5        0.01        0.28      0.26 o 
   3  -5   5      108.78      102.50      3.28 o 
   4  -5   5        0.01        0.67      0.64 o 
   5  -5   5      260.40      285.22     14.87 o 
   6  -5   5       98.22       99.47      5.85 o 
   7  -5   5        0.15        2.25      1.35 o 
   8  -5   5        7.61        6.30      0.90 o 
  -9  -4   5        2.69        4.10      0.59 o 
  -8  -4   5       26.82       29.74      1.43 o 
  -7  -4   5       48.14       48.68      1.98 o 
  -6  -4   5        0.27        0.18      0.53 o 
  -5  -4   5       55.35       54.97      1.78 o 
  -4  -4   5      118.64      109.97      2.96 o 
  -3  -4   5      343.97      305.03      7.11 o 
  -1  -4   5       57.78       57.15      3.60 o 
   0  -4   5     4062.76     3846.01    216.50 o 
   1  -4   5       11.20        4.05      0.90 o 
   3  -4   5        1.90        5.13      0.52 o 
   4  -4   5        0.77        0.00      0.45 o 
   5  -4   5      415.22      426.73     21.65 o 
   6  -4   5      221.35      220.72     11.71 o 
   7  -4   5        9.44       10.35      1.35 o 
   8  -4   5       22.92       25.19      2.25 o 
  -9  -3   5       80.01       83.75      3.32 o 
  -8  -3   5       56.89       67.18      2.46 o 
  -7  -3   5        3.09        2.66      0.71 o 
  -6  -3   5        0.09       -0.04      0.53 o 
  -5  -3   5        6.93       11.35      0.86 o 
  -4  -3   5      240.23      226.82      5.67 o 
  -2  -3   5      333.01      340.73     10.86 o 
  -1  -3   5      257.65      255.38      8.20 o 
   0  -3   5       36.65       32.98      1.05 o 
   1  -3   5     2495.31     2630.49     69.19 o 
   2  -3   5       30.05       25.41      1.64 o 
   4  -3   5      402.79      354.67     18.05 o 
   5  -3   5       14.92       15.29      1.80 o 
   6  -3   5      202.13      186.92      9.91 o 
   7  -3   5      122.00      120.19      6.75 o 
   8  -3   5        3.03        0.45      0.90 o 
   9  -3   5       13.40       13.94      1.35 o 
  -9  -2   5       57.62       60.95      2.24 o 
  -8  -2   5        1.96        2.70      0.76 o 
  -7  -2   5        2.39        4.73      0.84 o 
  -6  -2   5       61.60       61.40      2.27 o 
  -5  -2   5       24.39       27.29      1.56 o 
  -4  -2   5        0.91        0.45      0.52 o 
  -3  -2   5     1322.83     1408.50     56.70 o 
  -2  -2   5      174.22      174.25      7.33 o 
  -1  -2   5      451.44      420.29     13.26 o 
   0  -2   5     1090.39     1065.49     28.13 o 
   1  -2   5      105.84       97.98      2.67 o 
   2  -2   5       14.60       16.57      1.08 o 
   4  -2   5       21.74       17.99      1.80 o 
   5  -2   5      300.54      276.74     18.58 o 
   6  -2   5       55.44       46.61      1.89 o 
   7  -2   5        1.79        2.25      1.80 o 
   8  -2   5       32.73       31.72      1.91 o 
   9  -2   5        0.26       -0.75      0.75 o 
  -9  -1   5       50.60       48.81      2.07 o 
  -8  -1   5       22.80       26.46      1.37 o 
  -7  -1   5        0.01        0.90      0.84 o 
  -6  -1   5       39.38       42.33      1.89 o 
  -5  -1   5     1188.37     1155.70     30.50 o 
  -4  -1   5      311.91      292.81      9.45 o 
  -3  -1   5     2539.65     2480.86     77.19 o 
  -2  -1   5      483.33      446.81     18.07 o 
  -1  -1   5       82.04       88.01      2.91 o 
   0  -1   5      378.34      392.05     10.34 o 
   1  -1   5      814.65      802.40     21.09 o 
   2  -1   5     1971.96     1947.71     64.73 o 
   3  -1   5      274.21      253.86      6.95 o 
   5  -1   5      107.13       91.49      2.94 o 
   6  -1   5      256.10      244.66      7.37 o 
   7  -1   5       39.69       42.57      1.89 o 
   8  -1   5       90.34       88.33      3.10 o 
   9  -1   5        0.05        0.90      0.90 o 
  -9   0   5       31.60       28.33      1.80 o 
  -8   0   5       58.12       67.20      2.83 o 
  -7   0   5     1347.13     1440.57     37.88 o 
  -6   0   5       97.49       98.93      3.29 o 
  -5   0   5      124.66      109.13      3.38 o 
  -4   0   5       44.83       43.28      1.62 o 
  -3   0   5       16.13       16.21      0.95 o 
  -2   0   5     1718.41     1718.91     53.58 o 
  -1   0   5      260.71      239.96      9.73 o 
   0   0   5        1.54        3.66      0.97 o 
   1   0   5     6389.99     6299.59    165.74 o 
   2   0   5       88.30       83.72      2.68 o 
   3   0   5      182.57      165.22      4.58 o 
   5   0   5       22.56       20.82      1.23 o 
   6   0   5      176.68      181.27      5.54 o 
   7   0   5        9.65       10.10      0.78 o 
   8   0   5       72.11       76.79      3.65 o 
   9   0   5       10.93       12.55      1.57 o 
  -9   1   5       42.55       44.09      2.70 o 
  -8   1   5       70.00       64.68      3.33 o 
  -7   1   5       32.46       39.31      2.19 o 
  -6   1   5      209.89      205.20      5.24 o 
  -5   1   5      187.96      177.32      5.10 o 
  -4   1   5      440.56      383.23     10.37 o 
  -3   1   5     1485.99     1429.61     71.16 o 
  -2   1   5      847.06      892.32     27.90 o 
  -1   1   5      878.89      906.50     28.05 o 
   0   1   5     1362.66     1454.17     57.89 o 
   1   1   5     3540.29     3546.98    105.24 o 
   2   1   5    45628.51    43125.82   1756.42 o 
   3   1   5      672.27      719.95     22.46 o 
   4   1   5     3565.42     3413.11    241.77 o 
   5   1   5      201.14      158.25      5.89 o 
   6   1   5        2.11        1.45      0.44 o 
   7   1   5       65.80       65.97      2.42 o 
   8   1   5        4.31        4.53      0.78 o 
   9   1   5        3.64        3.60      0.78 o 
  10   1   5       17.06       13.05      1.35 o 
  -8   2   5        6.03        9.12      1.40 o 
  -7   2   5       83.67       78.48      3.10 o 
  -6   2   5        0.18        0.10      0.69 o 
  -5   2   5      257.41      242.99      7.51 o 
  -4   2   5      487.22      417.15     18.18 o 
  -2   2   5       24.30       36.09      1.46 o 
  -1   2   5      355.00      372.02     11.66 o 
   0   2   5      964.79     1019.29     40.63 o 
   1   2   5      528.58      557.24     20.85 o 
   2   2   5     1446.41     1407.90     43.41 o 
   3   2   5     2190.83     2287.53    109.98 o 
   4   2   5        0.41        1.12      0.64 o 
   5   2   5      433.69      334.15      8.97 o 
   6   2   5       11.45       13.65      0.82 o 
   7   2   5       51.29       51.77      2.30 o 
   8   2   5        0.01       -0.16      0.51 o 
   9   2   5        6.87        5.75      0.78 o 
  10   2   5        6.83        5.63      0.95 o 
  -8   3   5        0.07        0.45      0.90 o 
  -7   3   5       28.60       29.47      1.80 o 
  -6   3   5       20.69       23.22      1.59 o 
  -5   3   5      209.07      210.62      7.69 o 
  -4   3   5       50.77       51.59      1.78 o 
  -3   3   5        3.46        1.95      0.52 o 
  -1   3   5     1217.29     1265.48     33.27 o 
   0   3   5       34.89       44.38      1.91 o 
   1   3   5       74.18       84.95      2.76 o 
   2   3   5        4.99        8.21      1.99 o 
   3   3   5       12.37        6.43      0.90 o 
   5   3   5      442.57      377.14      9.19 o 
   6   3   5      102.74      101.06      2.77 o 
   7   3   5        7.68        8.00      0.63 o 
   8   3   5        0.44        0.55      0.44 o 
   9   3   5       59.66       67.15      4.01 o 
  10   3   5        0.79        0.90      0.67 o 
  -8   4   5       10.07       10.35      1.35 o 
  -7   4   5       72.01       66.07      9.45 o 
  -6   4   5       25.30       19.37      1.70 o 
  -5   4   5       11.18       11.96      0.82 o 
  -4   4   5      108.88      120.31      3.47 o 
  -3   4   5       27.07       28.05      1.04 o 
  -2   4   5        1.80        1.35      0.64 o 
  -1   4   5     5677.30     6040.78    340.02 o 
   0   4   5        1.94        1.80      0.26 o 
   1   4   5      605.51      591.81     22.11 o 
   2   4   5      399.18      359.49     10.81 o 
   3   4   5       83.88       73.37      4.05 o 
   4   4   5     3780.24     3302.81     79.82 o 
   5   4   5        1.83        1.75      0.39 o 
   6   4   5       98.47      105.12      2.62 o 
   7   4   5        7.51        8.13      0.60 o 
   8   4   5       49.70       53.36      1.92 o 
   9   4   5       15.86       14.11      1.17 o 
  10   4   5        5.92        5.40      0.90 o 
  -7   5   5       15.67       13.90      2.47 o 
  -6   5   5       34.84       28.99      1.63 o 
  -5   5   5       52.88       47.94      2.08 o 
  -4   5   5        0.01        0.74      0.48 o 
  -3   5   5       69.39       66.54      1.91 o 
  -2   5   5      117.03      110.37      2.79 o 
  -1   5   5      198.52      200.62      4.40 o 
   0   5   5      382.50      387.25     13.71 o 
   1   5   5       36.43       35.99      2.25 o 
   2   5   5        3.09        1.20      0.45 o 
   3   5   5      122.72      115.98      3.37 o 
   4   5   5      951.38      920.49     22.54 o 
   5   5   5       27.19       29.85      0.90 o 
   6   5   5       54.99       56.27      1.59 o 
   7   5   5        2.45        2.73      0.49 o 
   8   5   5        2.31        2.88      0.78 o 
   9   5   5        0.05       -0.05      0.56 o 
  -7   6   5        6.13        4.95      0.90 o 
  -6   6   5       44.53       35.80      2.05 o 
  -5   6   5        1.47        2.40      0.71 o 
  -4   6   5      108.86      107.22      3.51 o 
  -3   6   5       54.86       53.13      1.67 o 
  -2   6   5       25.45       31.79      1.24 o 
  -1   6   5      162.21      175.18      3.96 o 
   0   6   5       85.34       94.28      2.08 o 
   1   6   5      374.42      339.09      7.71 o 
   2   6   5      225.95      203.38      4.98 o 
   3   6   5      311.12      301.73      7.31 o 
   4   6   5      323.56      333.08      9.08 o 
   5   6   5       76.98       79.06      2.41 o 
   6   6   5       54.99       54.99      1.75 o 
   7   6   5        0.99        1.22      0.65 o 
   8   6   5        1.22        0.67      0.58 o 
   9   6   5        2.58        3.31      0.71 o 
  -6   7   5        0.55        0.67      0.67 o 
  -5   7   5        0.31        0.11      0.58 o 
  -4   7   5      130.69      118.61      3.64 o 
  -3   7   5       44.50       46.27      1.59 o 
  -2   7   5       69.23       76.58      2.57 o 
  -1   7   5        3.88        2.72      0.46 o 
   0   7   5       68.48       63.74      1.52 o 
   1   7   5        7.07        9.10      0.48 o 
   2   7   5        0.86        1.40      0.37 o 
   3   7   5      182.81      191.38      4.77 o 
   4   7   5      237.46      238.29      5.89 o 
   5   7   5        5.11        5.55      0.67 o 
   6   7   5       84.64       93.71      4.29 o 
   7   7   5       32.41       42.69      2.37 o 
   8   7   5        9.92       11.73      0.93 o 
   9   7   5        0.29       -0.45      1.35 o 
  -5   8   5        0.13       -0.30      0.90 o 
  -4   8   5       50.15       50.43      3.28 o 
  -3   8   5       13.07       20.11      1.17 o 
  -2   8   5       34.74       34.26      1.62 o 
  -1   8   5       21.23       22.18      1.17 o 
   0   8   5      279.00      292.27      6.44 o 
   1   8   5      296.17      318.56      7.56 o 
   2   8   5       27.16       29.94      1.16 o 
   3   8   5        0.49        0.36      0.40 o 
   4   8   5        0.20        1.35      0.49 o 
   5   8   5        0.63        1.53      0.53 o 
   6   8   5        0.16        0.00      0.95 o 
   7   8   5       14.73       18.74      1.41 o 
   8   8   5        6.50        7.99      1.57 o 
  -4   9   5        1.80        1.57      0.64 o 
  -3   9   5        3.44        4.09      0.58 o 
  -2   9   5       79.96       86.60      3.20 o 
  -1   9   5        0.52        0.06      0.65 o 
   0   9   5      115.77      129.49      3.38 o 
   1   9   5      190.41      214.60      5.26 o 
   2   9   5      284.10      314.69      7.71 o 
   3   9   5        0.01       -0.40      0.40 o 
   4   9   5        0.00        0.20      0.54 o 
   5   9   5        9.17       11.87      1.04 o 
   6   9   5        5.19        3.82      0.95 o 
   7   9   5        0.76        1.44      0.75 o 
  -3  10   5        7.10        7.42      0.80 o 
  -2  10   5        1.34        1.63      0.60 o 
  -1  10   5       34.67       31.35      1.56 o 
   0  10   5       17.67       21.56      1.48 o 
   1  10   5        0.57        1.26      0.60 o 
   2  10   5        0.17        0.04      0.53 o 
   3  10   5       85.10       90.21      2.55 o 
   4  10   5        6.12        5.59      0.69 o 
   5  10   5        5.84        7.20      1.08 o 
   6  10   5       42.06       40.78      2.16 o 
   7  10   5        0.23        0.45      0.90 o 
  -2  11   5        5.30        4.59      0.52 o 
  -1  11   5        3.01        2.10      0.52 o 
   0  11   5        0.73        1.20      0.52 o 
   1  11   5       43.85       46.22      1.68 o 
   2  11   5      159.23      174.83      4.94 o 
   3  11   5       61.08       64.35      3.18 o 
   4  11   5        0.20        1.12      0.45 o 
   5  11   5        5.17        6.27      1.12 o 
   6  11   5       34.42       32.84      2.70 o 
   1  12   5        0.65        0.00      0.45 o 
  -3 -11   6       51.57       46.76      1.85 o 
  -2 -11   6        7.13        6.16      0.65 o 
  -1 -11   6       24.79       21.70      1.41 o 
   0 -11   6        0.68        0.27      0.75 o 
   1 -11   6        5.66        5.70      0.75 o 
   2 -11   6       15.58       16.19      1.35 o 
  -5 -10   6       15.76       11.70      1.80 o 
  -4 -10   6       10.19       11.17      0.93 o 
  -3 -10   6       23.72       23.10      1.31 o 
  -2 -10   6       24.65       24.70      1.46 o 
  -1 -10   6        0.89        0.79      0.58 o 
   0 -10   6        3.04        2.70      0.75 o 
   1 -10   6        0.83        0.09      0.75 o 
   2 -10   6        2.87        4.05      0.90 o 
   3 -10   6        1.05        0.45      0.90 o 
   4 -10   6       12.60       13.05      1.35 o 
  -6  -9   6      104.31       95.69      5.06 o 
  -5  -9   6       14.43       11.25      1.27 o 
  -4  -9   6       17.91       17.44      1.56 o 
  -3  -9   6        1.04        0.45      0.60 o 
  -2  -9   6      249.70      241.27      8.00 o 
  -1  -9   6      174.16      145.51      4.81 o 
   0  -9   6        6.44        7.54      1.00 o 
   1  -9   6       95.97       85.86      3.78 o 
   2  -9   6       12.78        9.55      1.35 o 
   3  -9   6        1.18        2.25      0.90 o 
   4  -9   6       12.19       14.84      1.35 o 
   5  -9   6       11.00       10.35      1.35 o 
  -7  -8   6        0.99        2.47      0.95 o 
  -6  -8   6      159.69      155.36      6.48 o 
  -5  -8   6      266.11      268.54      9.26 o 
  -4  -8   6      227.13      235.59      6.57 o 
  -3  -8   6       27.21       25.00      1.74 o 
  -2  -8   6        7.15        8.28      0.92 o 
  -1  -8   6       41.32       39.23      1.75 o 
   0  -8   6      254.53      239.03     11.25 o 
   1  -8   6       18.82       16.25      1.41 o 
   2  -8   6      168.73      156.67      8.56 o 
   3  -8   6       49.26       54.89      3.60 o 
   4  -8   6        5.80        6.30      0.90 o 
   5  -8   6        8.65        8.10      1.35 o 
   6  -8   6        2.93        2.25      0.45 o 
  -8  -7   6        7.39        4.50      1.35 o 
  -7  -7   6        0.91        0.77      0.65 o 
  -6  -7   6       21.49       20.76      1.69 o 
  -5  -7   6       45.01       50.56      2.09 o 
  -4  -7   6      250.42      251.49      6.43 o 
  -3  -7   6      687.93      692.63     17.20 o 
  -2  -7   6        3.19        4.05      0.84 o 
  -1  -7   6       12.20       10.81      0.89 o 
   0  -7   6       86.99       96.68      4.03 o 
   1  -7   6       47.80       49.78      2.26 o 
   2  -7   6       80.93       71.49      2.68 o 
   3  -7   6        4.49        3.75      0.75 o 
   4  -7   6      237.46      250.52      9.24 o 
   5  -7   6        2.49        1.80      0.90 o 
   6  -7   6       73.13       80.17      3.18 o 
   7  -7   6       26.20       28.79      2.25 o 
  -8  -6   6        0.03        0.00      0.60 o 
  -7  -6   6        4.29        2.57      0.74 o 
  -6  -6   6       17.25       18.62      1.12 o 
  -5  -6   6        8.24        7.45      0.68 o 
  -4  -6   6      262.37      248.60      5.25 o 
  -3  -6   6      200.50      191.94      4.76 o 
  -2  -6   6        0.78        0.93      0.45 o 
  -1  -6   6        0.44        4.15      1.39 o 
   0  -6   6       70.94       75.76      2.67 o 
   1  -6   6      185.27      195.99      5.90 o 
   2  -6   6        8.84       10.22      0.68 o 
   3  -6   6      151.17      148.89      5.73 o 
   4  -6   6        6.90        6.75      0.95 o 
   5  -6   6      109.38      105.78      6.30 o 
   6  -6   6        8.27        8.10      1.35 o 
   7  -6   6       85.73      104.87      5.85 o 
  -8  -5   6        7.62        8.32      0.71 o 
  -7  -5   6       13.34       15.64      1.04 o 
  -6  -5   6       16.16       16.59      0.95 o 
  -5  -5   6       20.82       22.16      1.10 o 
  -4  -5   6       10.25       11.30      0.59 o 
  -3  -5   6      154.27      130.62      2.58 o 
  -2  -5   6      123.13      111.14      2.73 o 
  -1  -5   6      287.77      298.09      8.70 o 
   0  -5   6       59.80       51.09      1.81 o 
   1  -5   6       10.07       12.73      0.97 o 
   2  -5   6      205.91      208.90      5.29 o 
   3  -5   6       80.17       72.40      2.23 o 
   4  -5   6      103.03       89.95      5.85 o 
   5  -5   6        5.72        5.40      1.35 o 
   6  -5   6      457.19      508.91     25.72 o 
   7  -5   6        0.55        0.00      0.90 o 
  -9  -4   6        4.01        3.15      1.35 o 
  -8  -4   6        0.56        0.92      0.55 o 
  -7  -4   6        2.71        2.98      0.62 o 
  -6  -4   6        3.32        5.47      0.74 o 
  -5  -4   6       22.72       23.79      1.10 o 
  -4  -4   6      425.56      408.22      9.48 o 
  -3  -4   6        0.73        4.71      0.87 o 
  -2  -4   6       74.97       72.11      2.81 o 
   0  -4   6      102.48      103.10      6.30 o 
   2  -4   6       76.48       79.66      4.95 o 
   3  -4   6       22.40       28.28      2.40 o 
   4  -4   6      164.52      161.67      8.56 o 
   5  -4   6       12.01       12.59      1.35 o 
   6  -4   6      206.44      204.93     10.81 o 
   7  -4   6      117.74      121.99      6.75 o 
   8  -4   6        1.43        1.80      0.90 o 
  -9  -3   6       50.45       57.05      2.69 o 
  -8  -3   6       10.82       12.93      0.94 o 
  -7  -3   6        3.97        6.02      0.79 o 
  -6  -3   6        0.92        0.63      0.53 o 
  -5  -3   6        9.40       11.92      0.86 o 
  -4  -3   6      425.43      435.65     10.77 o 
  -3  -3   6      295.82      249.79     13.34 o 
  -2  -3   6      240.32      232.62     13.52 o 
  -1  -3   6      353.70      365.08     11.65 o 
   0  -3   6       28.02       23.11      0.93 o 
   1  -3   6     3252.99     3314.43     91.05 o 
   2  -3   6       67.99       90.92      5.85 o 
   3  -3   6        0.09        1.80      0.45 o 
   4  -3   6      209.84      203.19     10.36 o 
   5  -3   6        0.34        0.00      0.90 o 
   6  -3   6       17.43       17.99      1.80 o 
   7  -3   6      127.73      128.30      7.20 o 
   8  -3   6        0.20        1.80      0.90 o 
   9  -3   6        4.42        4.05      0.90 o 
  -9  -2   6      151.94      156.93      7.17 o 
  -8  -2   6       29.22       33.63      1.55 o 
  -7  -2   6       54.35       53.15      2.12 o 
  -6  -2   6       33.87       36.17      1.58 o 
  -5  -2   6       79.17       83.36      3.21 o 
  -4  -2   6      174.72      161.38      5.43 o 
  -3  -2   6     2870.69     2797.45    137.94 o 
  -2  -2   6      108.93      109.91      3.70 o 
  -1  -2   6        5.31       10.38      0.58 o 
   0  -2   6      639.53      574.00     17.95 o 
   1  -2   6      223.48      244.90      6.67 o 
   2  -2   6     1052.84     1038.72     27.34 o 
   3  -2   6       87.58       82.83      5.40 o 
   4  -2   6       75.87       68.86      4.05 o 
   5  -2   6       15.51       16.38      0.93 o 
   6  -2   6        2.93        2.79      0.52 o 
   7  -2   6       52.88       51.42      5.40 o 
   8  -2   6        0.35        0.99      0.75 o 
   9  -2   6        0.67       -0.45      1.12 o 
  -9  -1   6        6.01        3.67      0.75 o 
  -8  -1   6      148.94      174.94      5.10 o 
  -7  -1   6       77.56       94.11      3.07 o 
  -6  -1   6      150.09      149.87      9.05 o 
  -5  -1   6      296.26      293.40      8.20 o 
  -4  -1   6      490.97      471.45     12.66 o 
  -3  -1   6      125.47      133.69      4.56 o 
  -2  -1   6      486.68      493.21     22.38 o 
  -1  -1   6      219.51      233.13      7.41 o 
   0  -1   6       18.21       25.77      0.93 o 
   1  -1   6     3638.45     3622.13     95.26 o 
   2  -1   6        4.37        4.02      0.38 o 
   3  -1   6        4.52        3.20      0.30 o 
   5  -1   6       64.08       59.34      3.64 o 
   6  -1   6      110.66      104.81      4.33 o 
   7  -1   6       33.68       33.28      1.91 o 
   8  -1   6       53.42       48.09      2.08 o 
   9  -1   6        9.18       10.80      1.35 o 
  -9   0   6        0.54        0.45      1.35 o 
  -8   0   6       69.42       70.65      2.76 o 
  -7   0   6        3.19        1.61      0.98 o 
  -6   0   6       62.97       70.08      2.60 o 
  -5   0   6       15.05       15.52      1.11 o 
  -4   0   6       36.44       36.81      1.30 o 
  -3   0   6      360.95      280.71     14.44 o 
  -2   0   6       13.57       11.23      0.58 o 
  -1   0   6       11.94       14.29      0.65 o 
   0   0   6      408.20      387.90     12.21 o 
   1   0   6       98.77      105.64      2.90 o 
   2   0   6      143.03      133.58      3.63 o 
   3   0   6       72.91       82.97      2.79 o 
   5   0   6      183.56      152.43      4.76 o 
   6   0   6      109.57      103.25      3.46 o 
   7   0   6        0.16        0.00      0.52 o 
   8   0   6       41.37       36.07      2.05 o 
   9   0   6       14.83       13.11      1.08 o 
  -8   1   6        0.03        0.06      1.12 o 
  -7   1   6      648.56      672.98     17.09 o 
  -6   1   6      204.96      210.58      5.35 o 
  -5   1   6        4.68        3.57      0.71 o 
  -4   1   6     1375.66     1223.46     29.11 o 
  -2   1   6      231.34      218.69      6.96 o 
  -1   1   6      375.78      375.61      9.92 o 
   0   1   6       56.67       52.89      2.23 o 
   1   1   6     6536.89     6157.66    183.08 o 
   2   1   6      261.99      235.76      6.27 o 
   3   1   6     1153.97     1134.92     33.71 o 
   4   1   6     1746.22     1601.61    130.26 o 
   5   1   6       10.43        8.48      0.63 o 
   6   1   6       23.55       22.60      1.59 o 
   7   1   6        1.23        1.32      0.51 o 
   8   1   6        6.74        7.65      0.95 o 
   9   1   6       82.75       94.58      3.20 o 
  10   1   6        1.67        1.35      0.90 o 
  -8   2   6        0.21       -0.90      1.35 o 
  -7   2   6       94.79       92.15      3.36 o 
  -6   2   6        8.35        9.18      1.11 o 
  -5   2   6       33.56       32.18      1.39 o 
  -4   2   6        8.64        7.21      0.71 o 
  -3   2   6      218.18      226.67     11.72 o 
  -2   2   6        7.76        7.20      0.45 o 
  -1   2   6      499.63      529.32     21.43 o 
   0   2   6      595.76      628.65     25.32 o 
   1   2   6        0.69        1.39      0.45 o 
   2   2   6       53.78       65.04      2.24 o 
   3   2   6      123.27      105.89      4.36 o 
   4   2   6     1893.57     1621.44     91.96 o 
   5   2   6        3.19        3.12      0.43 o 
   6   2   6       84.16       87.81      2.94 o 
   7   2   6        6.58        5.05      0.63 o 
   8   2   6        3.49        3.23      0.58 o 
   9   2   6      135.55      148.54      4.85 o 
  10   2   6        3.70        3.39      0.64 o 
  -8   3   6        0.61       -0.45      0.90 o 
  -7   3   6       14.38       14.86      1.27 o 
  -6   3   6        2.57        4.05      0.95 o 
  -5   3   6      126.48      126.97      4.31 o 
  -4   3   6        5.80        5.78      0.97 o 
  -3   3   6       86.98       71.66      1.88 o 
  -1   3   6      595.92      713.19     40.28 o 
   0   3   6     1463.77     1563.84     62.38 o 
   1   3   6      286.29      279.49      8.65 o 
   2   3   6        1.30        2.62      0.30 o 
   3   3   6      686.65      600.85     22.57 o 
   5   3   6        4.47        5.22      0.43 o 
   6   3   6       12.02       13.33      0.64 o 
   7   3   6       44.37       45.89      1.75 o 
   8   3   6        0.42        0.38      0.46 o 
   9   3   6       47.66       53.66      4.27 o 
  10   3   6        0.27        0.15      0.40 o 
  -8   4   6        0.49        0.90      0.90 o 
  -7   4   6        5.12        3.24      0.75 o 
  -6   4   6       65.53       58.55      2.42 o 
  -5   4   6      225.68      228.59      6.27 o 
  -4   4   6       18.76       18.41      0.99 o 
  -3   4   6      100.17      101.71      2.52 o 
  -2   4   6      232.27      217.45      5.23 o 
  -1   4   6       25.77       21.14      1.80 o 
   0   4   6      731.16      730.53     32.39 o 
   1   4   6        7.76        9.90      0.90 o 
   2   4   6      517.07      486.04     14.63 o 
   4   4   6     1446.60     1274.61     28.00 o 
   5   4   6      116.31      109.05      2.62 o 
   6   4   6       83.00       88.19      2.23 o 
   7   4   6        0.10        0.55      0.46 o 
   8   4   6        0.33        1.48      0.47 o 
   9   4   6       49.03       53.78      4.50 o 
  10   4   6       10.66        9.00      0.90 o 
  -7   5   6        0.04        0.00      0.64 o 
  -6   5   6       16.30       14.69      1.31 o 
  -5   5   6       14.87       12.81      0.94 o 
  -4   5   6       26.89       30.28      1.40 o 
  -3   5   6       41.56       44.11      1.44 o 
  -2   5   6        4.18        3.77      0.42 o 
  -1   5   6      483.53      521.08     10.94 o 
   0   5   6       67.96       74.08      2.19 o 
   1   5   6       38.25       46.75      2.24 o 
   2   5   6       79.75       71.41      2.19 o 
   3   5   6        2.18        8.03      2.32 o 
   4   5   6       69.16       72.81      1.79 o 
   5   5   6        6.80        7.24      0.48 o 
   6   5   6      202.27      203.15      4.71 o 
   7   5   6       11.96       14.71      0.77 o 
   8   5   6       34.76       35.34      2.38 o 
   9   5   6        8.77        9.70      0.98 o 
  -7   6   6        2.49        2.70      0.90 o 
  -6   6   6       20.92       20.08      1.59 o 
  -5   6   6       21.67       20.62      1.17 o 
  -4   6   6       10.13        9.97      0.82 o 
  -3   6   6       47.82       50.72      1.72 o 
  -2   6   6      100.07      106.13      2.59 o 
  -1   6   6      140.55      148.82      3.39 o 
   0   6   6      378.16      336.46      6.73 o 
   1   6   6     1645.07     1519.39     37.82 o 
   2   6   6        4.41        7.03      0.53 o 
   3   6   6        3.26        4.84      0.73 o 
   4   6   6        3.90        3.25      0.48 o 
   5   6   6        1.14        1.01      0.45 o 
   6   6   6      426.15      448.04     11.83 o 
   7   6   6       62.40       61.60      2.13 o 
   8   6   6       24.36       25.34      1.37 o 
   9   6   6        3.90        2.89      0.72 o 
  -6   7   6        1.06        0.22      0.67 o 
  -5   7   6       21.01       17.52      0.94 o 
  -4   7   6      222.99      196.53      5.53 o 
  -3   7   6        0.33        0.06      0.43 o 
  -2   7   6        5.25        5.02      0.71 o 
  -1   7   6       26.11       28.06      1.21 o 
   0   7   6       64.41       64.79      1.61 o 
   1   7   6      566.40      592.19     11.64 o 
   2   7   6        1.75        2.08      0.37 o 
   3   7   6       14.19       14.05      0.75 o 
   4   7   6       16.03       17.49      1.56 o 
   5   7   6       36.50       40.98      1.62 o 
   6   7   6        3.85        3.45      0.78 o 
   7   7   6       31.50       32.33      4.50 o 
   8   7   6       13.30       16.93      1.11 o 
   9   7   6        7.60        6.30      2.25 o 
  -5   8   6        0.06        0.22      0.64 o 
  -4   8   6       21.62       17.94      1.28 o 
  -3   8   6       13.17       11.69      0.84 o 
  -2   8   6        1.25        3.53      1.17 o 
  -1   8   6      149.57      162.80      4.77 o 
   0   8   6       44.56       48.20      1.46 o 
   1   8   6       18.67       23.19      1.01 o 
   2   8   6      268.29      281.08      6.90 o 
   3   8   6       27.78       28.58      1.16 o 
   4   8   6        0.35        1.27      0.49 o 
   5   8   6        1.56        2.29      0.48 o 
   6   8   6       70.43       73.82      3.46 o 
   7   8   6        2.41        2.88      0.75 o 
   8   8   6        3.02        3.06      0.75 o 
  -4   9   6        0.30        0.22      0.67 o 
  -3   9   6        3.06        4.13      0.58 o 
  -2   9   6       14.33       14.15      1.04 o 
  -1   9   6       38.28       40.98      1.82 o 
   0   9   6      351.06      397.59     10.25 o 
   1   9   6       27.05       32.54      1.21 o 
   2   9   6      114.60      124.39      3.28 o 
   3   9   6        7.70       10.20      0.70 o 
   4   9   6       29.63       27.01      1.16 o 
   5   9   6        4.06        4.78      0.91 o 
   6   9   6        2.16        1.98      1.35 o 
   7   9   6        3.85        4.54      0.95 o 
   8   9   6        1.91        0.90      1.80 o 
  -3  10   6        2.61        1.12      0.64 o 
  -2  10   6       22.52       25.58      1.30 o 
  -1  10   6        1.55        1.80      0.64 o 
   0  10   6       68.18       80.11      2.94 o 
   1  10   6        0.01        0.31      0.46 o 
   2  10   6        2.24        6.11      1.57 o 
   3  10   6        0.11        0.04      0.49 o 
   4  10   6        5.93        6.26      0.63 o 
   5  10   6       61.56       64.55      3.01 o 
   6  10   6        1.35        2.02      0.67 o 
   7  10   6       46.07       46.35      3.60 o 
  -2  11   6       18.14       18.28      2.25 o 
  -1  11   6        4.68        4.92      0.65 o 
   0  11   6        0.76        0.45      0.52 o 
   1  11   6       53.20       57.31      2.69 o 
   2  11   6       24.38       25.90      1.55 o 
   3  11   6       72.27       65.93      2.42 o 
   4  11   6       34.73       33.90      1.83 o 
   5  11   6       10.80       13.56      1.08 o 
  -3 -11   7        2.02        1.12      0.37 o 
  -2 -11   7        1.55        1.47      0.39 o 
  -1 -11   7       48.59       43.09      1.78 o 
   0 -11   7        5.72        5.42      0.90 o 
   1 -11   7        2.32        0.90      0.45 o 
  -5 -10   7        0.04        0.45      0.90 o 
  -4 -10   7        7.56        9.97      1.08 o 
  -3 -10   7        4.36        4.16      0.73 o 
  -2 -10   7        2.94        2.44      0.65 o 
  -1 -10   7        6.08        5.05      1.40 o 
   0 -10   7        0.00       -0.45      0.64 o 
   1 -10   7        3.59        3.69      0.58 o 
   2 -10   7        0.67        2.02      0.64 o 
   3 -10   7        0.56        1.05      0.40 o 
  -6  -9   7       67.97       66.15      4.95 o 
  -5  -9   7       33.99       29.24      3.15 o 
  -4  -9   7       34.45       39.13      1.83 o 
  -3  -9   7        7.26        7.42      0.97 o 
  -2  -9   7       56.94       57.24      2.44 o 
  -1  -9   7       17.15       18.82      1.21 o 
   0  -9   7       40.79       34.69      1.95 o 
   1  -9   7      157.36      133.66      7.65 o 
   2  -9   7        8.67       10.67      1.08 o 
   3  -9   7       35.48       36.44      2.70 o 
   4  -9   7       13.90       13.05      1.35 o 
   5  -9   7        2.22        2.25      0.90 o 
  -7  -8   7       33.51       33.29      3.60 o 
  -6  -8   7      247.27      235.03     10.78 o 
  -5  -8   7       41.12       37.82      2.69 o 
  -4  -8   7      101.81      109.68      3.91 o 
  -3  -8   7       22.56       22.95      1.40 o 
  -2  -8   7       32.17       36.47      1.75 o 
  -1  -8   7      169.95      167.66      5.35 o 
   0  -8   7        3.99        5.10      0.82 o 
   1  -8   7        0.40       -0.32      0.65 o 
   2  -8   7       22.69       22.22      2.25 o 
   3  -8   7        0.31        1.12      0.67 o 
   4  -8   7       51.45       49.95      2.23 o 
   5  -8   7        0.28        0.45      0.64 o 
  -7  -7   7       13.33       13.51      1.11 o 
  -6  -7   7       38.11       37.99      2.34 o 
  -5  -7   7      520.01      530.23     14.73 o 
  -4  -7   7      164.29      176.39      6.46 o 
  -3  -7   7      931.50      937.58     23.59 o 
  -2  -7   7        7.27        9.31      0.88 o 
  -1  -7   7       46.98       48.41      1.97 o 
   0  -7   7       46.25       43.54      1.95 o 
   1  -7   7        1.05        0.97      0.69 o 
   2  -7   7        2.45        3.73      0.58 o 
   3  -7   7        1.03        1.52      0.58 o 
   4  -7   7        9.71        7.93      0.95 o 
   5  -7   7       16.24       17.09      1.80 o 
   6  -7   7       51.31       49.84      2.47 o 
  -8  -6   7        0.00        0.30      0.80 o 
  -7  -6   7        1.09       -0.10      0.69 o 
  -6  -6   7        1.64        3.19      0.68 o 
  -5  -6   7      468.82      460.49     11.39 o 
  -4  -6   7        9.32        9.95      0.59 o 
  -3  -6   7       18.26       20.04      0.76 o 
  -2  -6   7       19.75       18.93      1.17 o 
   0  -6   7        7.57       10.47      0.79 o 
   1  -6   7       30.32       33.06      2.18 o 
   2  -6   7       18.15       15.86      0.92 o 
   3  -6   7      168.65      150.04      6.67 o 
   4  -6   7      106.38       98.20      7.20 o 
   5  -6   7      412.72      449.22     22.55 o 
   6  -6   7      192.09      197.60      7.48 o 
   7  -6   7       36.00       39.59      2.70 o 
  -8  -5   7       21.38       19.65      1.02 o 
  -7  -5   7       40.90       42.04      1.71 o 
  -6  -5   7       19.42       21.38      1.20 o 
  -5  -5   7        3.57        4.93      0.66 o 
  -4  -5   7        1.90        2.90      0.58 o 
  -3  -5   7      124.30      109.70      2.42 o 
  -2  -5   7       30.65       34.94      1.15 o 
  -1  -5   7       97.17       98.83      2.44 o 
   0  -5   7      258.61      273.95      7.00 o 
   1  -5   7       80.64       77.58      2.23 o 
   2  -5   7      509.21      495.69     13.76 o 
   3  -5   7       95.77       98.40      3.03 o 
   4  -5   7       51.26       51.29      3.15 o 
   5  -5   7       94.38       90.91      5.40 o 
   6  -5   7       49.67       52.87      2.55 o 
   7  -5   7        1.91        2.25      1.35 o 
   8  -5   7        1.17        1.35      0.90 o 
  -8  -4   7       26.88       25.54      1.26 o 
  -7  -4   7       62.34       70.97      2.53 o 
  -6  -4   7       16.18       15.17      1.09 o 
  -5  -4   7       15.27       16.70      1.35 o 
  -4  -4   7      833.46      820.46     18.66 o 
  -3  -4   7       21.44       23.76      0.72 o 
  -2  -4   7        4.83        4.41      0.43 o 
  -1  -4   7     1204.31     1172.99     32.94 o 
   0  -4   7       96.76       95.89      5.85 o 
   1  -4   7      119.00      104.01      6.30 o 
   2  -4   7      165.37      170.12      5.94 o 
   3  -4   7      616.41      583.02     25.18 o 
   4  -4   7       78.45       83.71      4.95 o 
   5  -4   7        3.77        2.25      0.90 o 
   6  -4   7      208.59      229.71      8.60 o 
   7  -4   7      122.78      137.30      7.65 o 
   8  -4   7       19.37       18.89      1.80 o 
  -8  -3   7       19.26       19.80      1.11 o 
  -7  -3   7        0.41        0.50      0.62 o 
  -6  -3   7       61.68       67.01      2.38 o 
  -5  -3   7        3.23        3.31      0.65 o 
  -4  -3   7      128.73      135.42      4.23 o 
  -3  -3   7       67.45       66.21      1.49 o 
  -1  -3   7      479.35      439.21     16.66 o 
   0  -3   7      558.58      500.76     15.84 o 
   1  -3   7        2.84        7.65      0.90 o 
   3  -3   7      424.48      439.20     22.12 o 
   4  -3   7       37.49       39.78      2.92 o 
   5  -3   7       65.22       65.25      4.05 o 
   6  -3   7       47.66       44.99      3.15 o 
   7  -3   7        2.04        3.60      1.35 o 
   8  -3   7       28.20       32.84      2.70 o 
   9  -3   7        8.15        6.75      0.90 o 
  -9  -2   7        0.00        0.00      0.90 o 
  -8  -2   7       13.29       12.80      0.99 o 
  -7  -2   7       16.70       22.14      1.26 o 
  -6  -2   7       38.09       39.25      1.66 o 
  -5  -2   7       37.20       36.99      1.95 o 
  -4  -2   7      112.29      109.58      4.01 o 
  -3  -2   7       34.06       38.47      2.28 o 
  -2  -2   7      179.12      216.96      7.07 o 
  -1  -2   7       13.05       11.18      1.26 o 
   0  -2   7       54.76       41.80      2.11 o 
   1  -2   7      493.85      515.30     13.70 o 
   2  -2   7      407.29      405.75     10.87 o 
   3  -2   7      572.78      446.70     25.77 o 
   4  -2   7       44.14       54.55      2.46 o 
   5  -2   7        0.52        1.06      0.43 o 
   6  -2   7        0.79        0.30      0.52 o 
   7  -2   7       41.80       42.76      2.23 o 
   8  -2   7      104.99       96.20      3.97 o 
   9  -2   7        0.00        0.36      0.75 o 
  -8  -1   7        2.08        3.04      0.62 o 
  -7  -1   7      185.10      218.07      6.23 o 
  -6  -1   7        7.81       11.42      1.84 o 
  -5  -1   7       48.54       50.30      1.98 o 
  -4  -1   7      127.34      128.09      4.07 o 
  -3  -1   7      889.77      971.78     52.36 o 
  -2  -1   7     1771.46     1803.71     56.12 o 
  -1  -1   7     2054.86     2151.81     66.67 o 
   0  -1   7      142.62      141.51      4.49 o 
   1  -1   7      665.40      677.73     17.89 o 
   2  -1   7      490.90      473.58     12.57 o 
   3  -1   7       98.57       97.54      3.97 o 
   4  -1   7        0.18       -0.15      0.40 o 
   5  -1   7      257.18      241.81     11.19 o 
   6  -1   7       57.13       51.45      1.86 o 
   7  -1   7        3.09        2.94      0.58 o 
   8  -1   7       19.17       21.01      1.73 o 
   9  -1   7       42.55       39.59      3.15 o 
  -8   0   7       49.43       48.47      2.05 o 
  -7   0   7      796.09      833.22     23.54 o 
  -6   0   7      758.97      797.34     21.26 o 
  -5   0   7       76.14       77.48      2.66 o 
  -4   0   7       55.98       56.16      1.78 o 
  -3   0   7        8.65        9.45      1.80 o 
  -2   0   7      317.86      306.18      9.74 o 
  -1   0   7      117.48      129.70      4.22 o 
   0   0   7      459.46      456.45     14.20 o 
   1   0   7       81.92       78.86      3.40 o 
   2   0   7      121.50      111.29      3.13 o 
   3   0   7     1333.80     1133.76     51.29 o 
   5   0   7      248.93      203.95      6.07 o 
   6   0   7       30.90       24.63      1.43 o 
   7   0   7        0.09       -0.05      0.36 o 
   8   0   7        7.87        6.98      0.95 o 
   9   0   7       34.02       34.20      1.91 o 
  -8   1   7       91.95       96.46      3.36 o 
  -7   1   7       13.55       17.17      1.07 o 
  -6   1   7       26.24       25.87      1.30 o 
  -5   1   7       43.69       44.63      1.67 o 
  -4   1   7       12.62       13.86      0.84 o 
  -3   1   7      699.12      658.58     25.86 o 
  -2   1   7        1.93        0.45      0.45 o 
  -1   1   7        8.20        9.64      0.28 o 
   0   1   7       63.94       51.57      2.23 o 
   1   1   7      425.31      410.40     12.27 o 
   2   1   7     1167.55     1146.63     30.07 o 
   3   1   7       35.61       47.77      1.69 o 
   5   1   7      516.78      467.40     13.23 o 
   6   1   7      167.57      169.91      6.52 o 
   7   1   7       18.60       16.59      1.58 o 
   8   1   7        0.09       -0.45      0.90 o 
   9   1   7        6.54        8.15      0.78 o 
  10   1   7        5.16        4.95      0.90 o 
  -8   2   7        3.50        3.60      1.35 o 
  -7   2   7       66.08       64.51      2.68 o 
  -6   2   7      319.80      326.22      9.05 o 
  -5   2   7      170.67      170.02      5.17 o 
  -4   2   7        4.34        1.12      0.58 o 
  -3   2   7       17.85       19.68      1.19 o 
  -1   2   7       16.31       22.94      1.80 o 
   0   2   7      394.89      399.30     16.29 o 
   1   2   7     1876.03     1894.01    106.65 o 
   2   2   7     1466.63     1481.04     46.11 o 
   3   2   7      110.50       97.81      3.89 o 
   5   2   7      902.02      769.54     23.26 o 
   6   2   7       32.51       27.31      1.45 o 
   7   2   7        0.59        2.48      0.69 o 
   8   2   7        1.07        2.34      0.58 o 
   9   2   7        7.97        6.98      0.78 o 
  10   2   7        2.96        1.57      0.67 o 
  -8   3   7        1.18        0.00      0.90 o 
  -7   3   7       10.60       10.22      1.08 o 
  -6   3   7       61.13       62.77      3.18 o 
  -5   3   7      186.47      202.54      5.87 o 
  -4   3   7       60.61       49.64      1.90 o 
  -3   3   7       16.27       24.79      1.07 o 
  -2   3   7      320.97      322.94     18.49 o 
   0   3   7      564.99      616.02     24.63 o 
   1   3   7      450.29      456.91     26.21 o 
   2   3   7      309.35      281.89      8.88 o 
   3   3   7       98.74      115.70      5.85 o 
   4   3   7     3232.54     2947.70     75.74 o 
   5   3   7       52.64       62.30      1.63 o 
   6   3   7        0.07        0.54      0.40 o 
   7   3   7        0.39        0.30      0.44 o 
   8   3   7        5.31        5.05      0.78 o 
   9   3   7        4.93        4.92      0.75 o 
  10   3   7        0.01        0.15      0.40 o 
  -7   4   7        7.24        6.87      0.95 o 
  -6   4   7        3.23        2.21      0.84 o 
  -5   4   7       79.38       81.47      3.10 o 
  -4   4   7       32.03       33.43      1.24 o 
  -3   4   7        6.39        7.57      0.57 o 
  -2   4   7      733.75      710.97     14.89 o 
  -1   4   7      354.00      417.33     15.91 o 
   0   4   7     2591.92     2311.14    130.32 o 
   3   4   7      132.35      108.62      3.72 o 
   4   4   7      111.85       99.55      2.56 o 
   5   4   7        0.01        0.63      0.40 o 
   6   4   7      669.64      657.92     18.85 o 
   7   4   7       33.55       37.73      1.34 o 
   8   4   7       19.41       19.35      0.96 o 
   9   4   7       12.65       12.75      1.31 o 
  10   4   7       13.99       14.39      1.35 o 
  -7   5   7        3.87        3.73      1.35 o 
  -6   5   7       25.49       23.58      2.06 o 
  -5   5   7      105.51       99.46      3.90 o 
  -4   5   7       83.09       78.43      2.57 o 
  -3   5   7       19.02       16.51      0.87 o 
  -2   5   7      166.20      158.91      3.63 o 
  -1   5   7       81.18       79.33      1.98 o 
   0   5   7       10.38        8.56      0.50 o 
   1   5   7        0.34        0.00      0.27 o 
   2   5   7      137.25      121.84      3.05 o 
   3   5   7        2.22        1.80      0.40 o 
   4   5   7      104.50       89.47      2.43 o 
   5   5   7      221.77      207.74      5.02 o 
   6   5   7      528.65      538.46     12.60 o 
   7   5   7       51.96       51.91      1.77 o 
   8   5   7       18.14       18.16      1.02 o 
   9   5   7        2.35        1.80      0.62 o 
  -6   6   7        4.79        5.18      0.84 o 
  -5   6   7       11.30       11.25      0.86 o 
  -4   6   7       77.41       59.66      2.11 o 
  -3   6   7        8.43        7.17      0.71 o 
  -2   6   7        1.49        1.29      0.43 o 
  -1   6   7       31.45       35.42      1.28 o 
   0   6   7       45.95       45.01      1.18 o 
   1   6   7      508.30      536.30     12.56 o 
   2   6   7      235.44      234.80      5.19 o 
   3   6   7        5.66        7.47      0.60 o 
   4   6   7        5.87        6.87      0.60 o 
   5   6   7       38.28       43.46      2.06 o 
   6   6   7      273.79      282.31      8.07 o 
   7   6   7        3.69        4.98      0.59 o 
   8   6   7       12.92       10.62      0.84 o 
   9   6   7       16.14       12.16      1.80 o 
  -6   7   7        3.06        3.33      0.90 o 
  -5   7   7       37.40       36.39      1.45 o 
  -4   7   7      189.50      167.67      4.81 o 
  -3   7   7        0.10        2.05      0.59 o 
  -2   7   7        0.95        0.99      0.53 o 
  -1   7   7      113.69      124.31      3.29 o 
   0   7   7       72.65       86.04      2.01 o 
   1   7   7      153.47      162.59      3.42 o 
   2   7   7        0.67        0.67      0.37 o 
   3   7   7       10.25        9.92      0.63 o 
   4   7   7       27.60       32.06      1.21 o 
   5   7   7        3.09        1.73      0.76 o 
   6   7   7      619.13      647.55     19.91 o 
   7   7   7       12.42       13.80      1.04 o 
   8   7   7       37.11       30.88      1.87 o 
   9   7   7        3.59        2.25      2.25 o 
  -5   8   7        2.23        1.57      0.64 o 
  -4   8   7        3.71        4.18      0.62 o 
  -3   8   7        4.27        2.94      0.71 o 
  -2   8   7       85.57       83.16      2.75 o 
  -1   8   7        0.24       -0.41      0.48 o 
   0   8   7       10.02       10.35      0.70 o 
   1   8   7       34.43       41.18      1.20 o 
   2   8   7      207.08      229.79      5.70 o 
   3   8   7       23.28       22.84      1.01 o 
   4   8   7       60.44       65.36      2.00 o 
   5   8   7        2.60        3.63      0.78 o 
   6   8   7      115.82      116.63      4.05 o 
   7   8   7       35.71       35.93      2.05 o 
   8   8   7       22.48       20.78      1.28 o 
  -4   9   7       18.98       17.99      1.80 o 
  -3   9   7        0.10       -0.22      0.64 o 
  -2   9   7        7.32        5.42      0.78 o 
  -1   9   7        5.37        5.60      0.78 o 
   0   9   7      545.20      584.99     21.70 o 
   1   9   7        0.60        0.72      0.65 o 
   2   9   7      668.12      731.27     19.04 o 
   3   9   7       48.71       47.11      1.56 o 
   4   9   7        3.16        4.15      0.60 o 
   5   9   7        1.46        2.25      0.65 o 
   6   9   7        6.49        8.26      1.08 o 
   7   9   7        0.09        0.54      0.75 o 
   8   9   7       16.00       13.05      2.25 o 
  -3  10   7        3.34        3.39      0.64 o 
  -2  10   7        0.52        1.80      0.52 o 
  -1  10   7        9.20        8.33      0.84 o 
   0  10   7        0.00        0.32      0.67 o 
   1  10   7       56.30       54.24      2.15 o 
   2  10   7      439.45      487.98     12.82 o 
   3  10   7       45.28       48.59      1.59 o 
   4  10   7       44.37       42.22      1.56 o 
   5  10   7        0.17        0.90      1.12 o 
   6  10   7        0.21        0.72      0.75 o 
   7  10   7       18.67       14.85      1.80 o 
  -1  11   7        7.64        7.86      0.90 o 
   0  11   7        0.38        0.60      0.52 o 
   1  11   7       44.15       45.69      2.70 o 
   2  11   7       72.29       68.60      2.50 o 
   3  11   7       82.79       76.97      2.76 o 
   4  11   7        0.30        0.00      0.40 o 
   5  11   7        5.46        3.21      1.12 o 
  -2 -11   8        0.01       -0.45      0.45 o 
  -1 -11   8        0.98        0.90      0.67 o 
   1 -11   8        1.11        3.15      0.90 o 
  -5 -10   8        0.23       -0.45      0.90 o 
  -4 -10   8        1.14        1.44      0.75 o 
  -3 -10   8        0.36        0.15      0.52 o 
  -2 -10   8        2.69        2.11      0.53 o 
  -1 -10   8       33.05       28.04      2.90 o 
   0 -10   8       19.10       20.64      1.41 o 
   1 -10   8        0.73       -0.09      0.51 o 
   2 -10   8       17.00       18.95      1.08 o 
   3 -10   8       15.87       12.41      0.95 o 
  -5  -9   8       72.11       66.15      4.95 o 
  -4  -9   8        0.11        0.27      0.90 o 
  -3  -9   8       25.81       25.59      2.03 o 
  -2  -9   8        3.05        3.05      0.59 o 
  -1  -9   8      233.75      215.96      6.57 o 
   0  -9   8        2.87        2.72      0.54 o 
   1  -9   8      233.64      198.40      7.89 o 
   2  -9   8        3.02        1.44      0.75 o 
   3  -9   8        0.01       -0.45      0.90 o 
   4  -9   8        3.79        6.30      0.90 o 
  -6  -8   8       96.40       91.01      4.74 o 
  -5  -8   8        0.40        0.00      1.80 o 
  -4  -8   8      111.39      116.67      4.58 o 
  -3  -8   8       11.10       14.74      0.98 o 
  -2  -8   8        1.52        1.74      0.65 o 
  -1  -8   8       24.35       25.19      1.35 o 
   0  -8   8        4.48        4.81      0.68 o 
   1  -8   8        1.96        1.90      0.69 o 
   2  -8   8       32.17       28.98      3.60 o 
   3  -8   8        9.93       14.53      1.08 o 
   4  -8   8       29.30       24.99      1.59 o 
   5  -8   8       12.50       12.37      0.95 o 
  -7  -7   8        8.35        8.18      1.08 o 
  -6  -7   8       87.08       86.99      4.70 o 
  -5  -7   8       81.16       73.24      3.08 o 
  -4  -7   8        1.15        1.44      0.61 o 
  -3  -7   8      266.85      268.71      7.13 o 
  -2  -7   8      433.09      427.15     12.42 o 
  -1  -7   8       11.65       15.98      1.30 o 
   0  -7   8      186.12      186.68      5.84 o 
   1  -7   8       13.09       14.02      0.92 o 
   2  -7   8       10.54       10.64      0.79 o 
   3  -7   8      135.72      123.16      7.79 o 
   4  -7   8       20.73       18.11      3.15 o 
   5  -7   8       13.39       14.79      1.57 o 
   6  -7   8        3.34        2.47      0.64 o 
  -8  -6   8        3.59        3.15      1.35 o 
  -7  -6   8        1.23        2.32      0.69 o 
  -6  -6   8       33.55       30.75      1.32 o 
  -5  -6   8        3.62        2.55      0.66 o 
  -4  -6   8      650.42      652.42     18.10 o 
  -3  -6   8      654.67      619.34     12.21 o 
  -2  -6   8       52.60       51.67      1.50 o 
  -1  -6   8       15.73       16.09      0.63 o 
   0  -6   8        2.57        2.54      0.44 o 
   1  -6   8       70.71       80.33      2.35 o 
   2  -6   8        6.69        6.84      0.57 o 
   3  -6   8       17.91       15.39      0.92 o 
   4  -6   8      131.74      129.65      7.20 o 
   6  -6   8        5.90        6.30      0.75 o 
   7  -6   8       54.74       53.10      3.15 o 
  -8  -5   8       61.22       53.08      2.26 o 
  -7  -5   8       50.12       50.92      2.00 o 
  -6  -5   8       12.22       12.04      1.04 o 
  -5  -5   8        3.29        3.67      0.56 o 
  -4  -5   8      134.21      138.42      4.02 o 
  -3  -5   8      211.13      216.18      4.51 o 
  -2  -5   8       24.47       27.46      0.94 o 
  -1  -5   8        8.33       12.58      0.58 o 
   0  -5   8       44.71       62.38      1.67 o 
   1  -5   8      295.73      310.99      7.94 o 
   2  -5   8        3.54        7.04      2.72 o 
   3  -5   8        2.89        2.82      0.53 o 
   4  -5   8        0.02        0.90      0.90 o 
   5  -5   8        7.23        9.00      1.35 o 
   6  -5   8      175.97      204.14      7.64 o 
   7  -5   8      147.63      159.39      8.55 o 
   8  -5   8        0.46        0.90      0.45 o 
  -8  -4   8        4.08        3.62      0.59 o 
  -7  -4   8        6.08        8.53      0.86 o 
  -6  -4   8        9.88       11.33      1.36 o 
  -5  -4   8       27.87       25.82      1.21 o 
  -4  -4   8       38.83       45.12      1.52 o 
  -3  -4   8       24.75       25.27      0.85 o 
  -2  -4   8      603.45      588.56     11.52 o 
  -1  -4   8        0.69        4.21      1.06 o 
   0  -4   8      153.00      165.06      5.03 o 
   1  -4   8      168.88      193.00      5.00 o 
   2  -4   8       27.80       22.36      1.19 o 
   3  -4   8      430.46      472.37     15.84 o 
   4  -4   8        8.60        9.28      1.08 o 
   5  -4   8       58.44       55.35      3.60 o 
   6  -4   8       92.76      101.75      4.14 o 
   7  -4   8       40.22       48.59      3.60 o 
   8  -4   8       75.69       85.06      4.95 o 
  -8  -3   8        1.09        0.63      0.53 o 
  -7  -3   8       30.26       31.25      1.51 o 
  -6  -3   8        2.87        5.15      1.16 o 
  -5  -3   8       29.62       27.43      1.35 o 
  -4  -3   8       43.63       45.38      1.58 o 
  -3  -3   8       12.95       13.99      0.74 o 
  -2  -3   8       86.75       80.44      2.06 o 
   3  -3   8      132.60      143.35      8.78 o 
   4  -3   8       22.94       28.90      2.10 o 
   5  -3   8       25.75       28.88      1.45 o 
   6  -3   8        0.51       -0.45      0.90 o 
   7  -3   8       35.14       40.49      3.15 o 
   8  -3   8      157.88      140.49      7.65 o 
  -8  -2   8        0.41        0.80      0.55 o 
  -7  -2   8      167.57      196.31      5.77 o 
  -6  -2   8        7.05        6.93      0.78 o 
  -5  -2   8       38.25       39.64      1.66 o 
  -4  -2   8      100.58       96.85      3.08 o 
  -3  -2   8        3.87        9.09      0.63 o 
  -2  -2   8        0.19        0.00      0.30 o 
  -1  -2   8      999.79      957.97     29.97 o 
   0  -2   8      885.58      816.55     25.54 o 
   1  -2   8       46.51       46.33      1.45 o 
   2  -2   8        4.20        2.70      0.90 o 
   3  -2   8     1684.75     1690.73     83.05 o 
   4  -2   8      324.55      317.15     11.54 o 
   5  -2   8       36.05       35.55      1.67 o 
   6  -2   8        6.76        6.05      0.78 o 
   7  -2   8       18.25       18.38      1.41 o 
   8  -2   8       55.11       51.94      2.69 o 
   9  -2   8       40.24       35.94      2.47 o 
  -8  -1   8        5.36        6.67      1.15 o 
  -7  -1   8      229.48      260.74      7.44 o 
  -6  -1   8       17.34       22.72      1.69 o 
  -5  -1   8       28.70       27.43      1.43 o 
  -4  -1   8       22.14       22.36      1.04 o 
  -3  -1   8      223.12      214.90      6.17 o 
  -2  -1   8     1196.35     1174.47     53.44 o 
  -1  -1   8      566.61      594.38     18.59 o 
   0  -1   8       10.14       12.90      0.65 o 
   1  -1   8        0.07        0.00      0.45 o 
   2  -1   8      255.53      225.22      6.15 o 
   4  -1   8       35.32       28.70      1.36 o 
   5  -1   8        5.66        3.46      0.52 o 
   6  -1   8       33.83       29.37      1.22 o 
   7  -1   8        6.68        4.25      0.78 o 
   8  -1   8       30.49       26.44      1.30 o 
   9  -1   8       66.61       67.05      4.50 o 
  -8   0   8        0.10       -0.22      0.53 o 
  -7   0   8       51.80       61.20      2.16 o 
  -6   0   8        3.58        2.92      0.76 o 
  -5   0   8      292.56      305.37      9.26 o 
  -4   0   8        2.78        1.61      0.43 o 
  -3   0   8      310.43      296.57      7.36 o 
  -1   0   8     1229.01     1273.22     39.56 o 
   0   0   8      235.60      261.60      8.20 o 
   1   0   8      971.84      945.39     28.12 o 
   2   0   8      688.93      647.69     17.15 o 
   3   0   8        6.35        3.98      0.37 o 
   4   0   8      221.58      213.00      9.01 o 
   5   0   8        0.14       -0.16      0.39 o 
   6   0   8       80.19       84.19      2.86 o 
   7   0   8        9.12        8.10      0.74 o 
   8   0   8       38.31       38.50      2.23 o 
   9   0   8       11.17       11.24      1.57 o 
  -8   1   8       39.17       38.10      2.47 o 
  -7   1   8      260.77      276.93      7.74 o 
  -6   1   8      155.40      165.47      5.04 o 
  -5   1   8      550.17      517.28     12.65 o 
  -4   1   8       91.54       89.85      2.76 o 
  -3   1   8       11.85       14.66      1.02 o 
  -1   1   8      179.09      191.09      5.75 o 
   0   1   8        6.36       14.41      0.95 o 
   1   1   8       13.62       16.43      0.58 o 
   2   1   8       92.50       84.49      2.40 o 
   3   1   8      176.84      177.95      5.49 o 
   4   1   8     2522.91     2199.55     77.60 o 
   5   1   8       60.00       54.06      2.26 o 
   6   1   8      262.97      251.08      9.40 o 
   7   1   8        1.05        0.52      0.61 o 
   8   1   8        5.64        6.59      1.66 o 
   9   1   8        1.47        2.18      0.65 o 
  -8   2   8        0.95        0.45      1.35 o 
  -7   2   8        2.54        3.92      1.08 o 
  -6   2   8        0.26       -0.76      0.76 o 
  -5   2   8      536.50      522.17     17.19 o 
  -4   2   8        9.84       11.71      1.04 o 
  -3   2   8      182.27      149.20      4.38 o 
  -2   2   8       66.50       55.36      4.05 o 
   0   2   8      208.78      214.57     12.62 o 
   1   2   8     1015.70      963.05     54.56 o 
   2   2   8      199.93      168.44      6.48 o 
   3   2   8     4472.03     3900.33    144.48 o 
   4   2   8     5086.23     4568.75    136.08 o 
   5   2   8     1241.47     1166.14     32.42 o 
   6   2   8       77.12       69.57      2.48 o 
   7   2   8        4.77        4.06      0.72 o 
   8   2   8       19.93       23.11      1.88 o 
   9   2   8        5.03        3.37      0.65 o 
  10   2   8        1.93        3.15      0.90 o 
  -7   3   8        0.77        2.02      0.95 o 
  -6   3   8        8.40        7.72      1.04 o 
  -5   3   8       12.36       10.44      0.90 o 
  -4   3   8       84.16       85.76      2.89 o 
  -3   3   8       23.62       22.14      1.13 o 
  -2   3   8       12.78       13.24      0.86 o 
   4   3   8       71.03       74.58      2.89 o 
   5   3   8      239.29      229.11      6.23 o 
   6   3   8       34.72       36.74      1.40 o 
   7   3   8       24.01       26.52      1.56 o 
   8   3   8        2.29        4.42      1.02 o 
   9   3   8        0.47        0.53      0.56 o 
  10   3   8        7.75        7.20      0.90 o 
  -7   4   8        1.50        0.99      0.75 o 
  -6   4   8        2.02        3.41      0.79 o 
  -5   4   8        1.91        1.50      0.78 o 
  -4   4   8       85.63       76.92      2.34 o 
  -3   4   8       16.46       20.62      0.90 o 
  -2   4   8        8.84        8.83      0.71 o 
  -1   4   8        1.61        2.03      0.30 o 
   0   4   8      591.02      514.06     18.54 o 
   1   4   8     1901.80     1550.71     77.76 o 
   2   4   8       69.18       58.51      3.60 o 
   3   4   8       25.93       29.87      1.30 o 
   4   4   8        0.04        0.67      0.40 o 
   5   4   8        6.41        7.29      0.76 o 
   6   4   8       51.31       52.71      2.11 o 
   7   4   8      216.48      230.09      6.31 o 
   8   4   8        2.09        3.46      0.55 o 
   9   4   8        0.06       -0.40      0.51 o 
  -7   5   8        1.09        1.57      0.67 o 
  -6   5   8        0.61       -0.58      0.58 o 
  -5   5   8       15.62       14.12      1.11 o 
  -4   5   8       51.57       52.63      1.94 o 
  -3   5   8        0.00        0.21      0.43 o 
  -2   5   8      235.53      253.08      5.53 o 
  -1   5   8      174.67      166.93      3.78 o 
   0   5   8      189.35      179.12      4.00 o 
   1   5   8      221.93      231.90      5.51 o 
   2   5   8        8.47        8.64      0.49 o 
   3   5   8      113.33      108.21      2.53 o 
   4   5   8        0.92        1.21      0.30 o 
   5   5   8      153.35      149.11      3.96 o 
   6   5   8      544.41      538.68     13.85 o 
   7   5   8      114.76      126.98      3.64 o 
   8   5   8        0.53        0.19      0.55 o 
   9   5   8       24.62       25.14      3.80 o 
  -6   6   8       21.84       19.76      1.19 o 
  -5   6   8       85.12       78.38      3.00 o 
  -4   6   8        0.75        0.33      0.48 o 
  -3   6   8        1.78        1.90      0.46 o 
  -2   6   8        0.47        0.85      0.35 o 
  -1   6   8       53.18       54.74      1.75 o 
   0   6   8       12.47       10.97      0.60 o 
   1   6   8      400.27      399.11      8.06 o 
   2   6   8       57.85       59.14      1.62 o 
   3   6   8       23.52       28.74      1.07 o 
   4   6   8       51.66       54.37      1.85 o 
   5   6   8        1.20        2.40      0.52 o 
   6   6   8      494.27      504.88     13.29 o 
   7   6   8       50.20       50.10      1.83 o 
   8   6   8        5.44        7.91      0.69 o 
   9   6   8        4.06        4.56      0.90 o 
  -6   7   8        0.01       -0.30      0.40 o 
  -5   7   8        0.77       -0.22      0.58 o 
  -4   7   8       66.55       54.08      1.94 o 
  -3   7   8        0.16        1.30      0.59 o 
  -2   7   8       80.21       75.96      2.32 o 
  -1   7   8       23.01       22.79      1.07 o 
   0   7   8       28.79       33.42      1.11 o 
   1   7   8      104.96      120.43      2.89 o 
   2   7   8       50.53       50.87      1.43 o 
   3   7   8        6.79        5.78      0.49 o 
   4   7   8      185.90      196.82      5.54 o 
   5   7   8       53.27       57.83      2.38 o 
   6   7   8       57.93       60.01      2.50 o 
   7   7   8        5.14        6.69      0.84 o 
   8   7   8       22.94       19.78      1.06 o 
   9   7   8        4.17        0.90      1.80 o 
  -5   8   8        1.52        2.47      0.64 o 
  -4   8   8        0.05        0.29      0.48 o 
  -3   8   8        8.98        9.64      0.97 o 
  -2   8   8       96.82       99.39      3.18 o 
  -1   8   8        0.86        1.24      0.67 o 
   0   8   8      150.24      156.60      3.66 o 
   1   8   8        2.78        0.82      0.44 o 
   2   8   8        6.89        5.95      0.50 o 
   3   8   8        0.01        0.22      0.43 o 
   4   8   8        5.72        6.21      0.67 o 
   5   8   8        7.13        7.67      0.84 o 
   6   8   8       36.62       38.58      1.89 o 
   7   8   8        0.58        0.00      0.75 o 
   8   8   8       89.34       73.46      5.54 o 
  -4   9   8        0.27       -0.32      0.32 o 
  -3   9   8        0.68        0.90      0.64 o 
  -2   9   8      262.00      261.52     12.17 o 
  -1   9   8        4.88        7.39      1.17 o 
   0   9   8        4.70        6.14      0.78 o 
   1   9   8       13.09       16.44      1.19 o 
   2   9   8       46.89       54.33      1.96 o 
   3   9   8      196.61      220.45      6.12 o 
   4   9   8        7.56        6.81      0.71 o 
   5   9   8        0.03        0.45      0.52 o 
   6   9   8       17.89       20.53      1.84 o 
   7   9   8        0.04        0.27      0.90 o 
  -3  10   8        0.29        0.75      0.40 o 
  -2  10   8        6.68        5.22      0.59 o 
  -1  10   8       30.62       33.82      1.56 o 
   0  10   8        3.84        2.76      0.65 o 
   1  10   8        3.02        4.05      1.57 o 
   2  10   8       30.70       31.46      1.51 o 
   3  10   8        1.06        0.50      0.59 o 
   4  10   8       32.08       35.63      1.40 o 
   5  10   8       15.29       12.37      0.93 o 
   6  10   8        1.01        0.90      0.90 o 
   7  10   8        5.56        3.60      1.35 o 
  -1  11   8        0.06        0.15      0.45 o 
   0  11   8        7.59        6.78      0.64 o 
   1  11   8        0.22        0.22      0.64 o 
   2  11   8       25.06       24.52      1.59 o 
   3  11   8       38.16       41.96      3.32 o 
   4  11   8       19.23       19.88      1.04 o 
   5  11   8        0.01       -0.45      0.64 o 
  -1 -11   9       11.36       12.60      1.35 o 
   0 -11   9       45.71       47.25      2.70 o 
  -4 -10   9       18.41       14.85      1.80 o 
  -3 -10   9        3.24        4.22      0.69 o 
  -2 -10   9        8.31        5.71      0.59 o 
  -1 -10   9       19.65       18.05      1.25 o 
   0 -10   9       13.13       13.43      1.57 o 
   1 -10   9        5.73        3.62      0.64 o 
   2 -10   9        0.05        0.79      0.37 o 
   3 -10   9        8.76        9.00      1.35 o 
  -5  -9   9       67.34       68.40      4.95 o 
  -4  -9   9       14.33       13.32      1.41 o 
  -3  -9   9       29.11       26.27      1.51 o 
  -2  -9   9        3.16        2.59      0.55 o 
  -1  -9   9        5.32        5.29      0.70 o 
   0  -9   9       15.71       14.29      0.85 o 
   1  -9   9        3.33        2.90      0.55 o 
   2  -9   9       19.12       18.51      1.50 o 
   3  -9   9        0.04        0.60      1.12 o 
   4  -9   9       12.93       13.94      1.35 o 
  -6  -8   9        0.56        0.54      0.75 o 
  -5  -8   9       69.10       63.45      4.95 o 
  -4  -8   9      174.26      167.28      7.48 o 
  -3  -8   9       39.84       42.81      2.29 o 
  -2  -8   9       29.97       31.55      1.33 o 
  -1  -8   9        4.01        4.57      0.66 o 
   0  -8   9       49.42       43.72      1.67 o 
   1  -8   9      281.08      222.37      6.53 o 
   2  -8   9        3.55        2.94      1.80 o 
   3  -8   9       34.40       34.04      1.45 o 
   4  -8   9       42.10       38.88      2.70 o 
   5  -8   9        0.27        0.00      0.67 o 
  -7  -7   9        2.30        1.80      1.35 o 
  -6  -7   9        1.08        1.54      0.65 o 
  -5  -7   9       79.29       77.26      3.30 o 
  -4  -7   9      615.18      582.73     18.40 o 
  -3  -7   9      172.51      175.90      4.37 o 
  -2  -7   9      294.79      315.06      8.30 o 
  -1  -7   9       47.87       47.64      2.07 o 
   0  -7   9        0.45        1.08      0.51 o 
   1  -7   9        5.57        7.54      0.72 o 
   2  -7   9       61.83       48.08      1.84 o 
   3  -7   9       66.46       67.02      2.48 o 
   4  -7   9      158.14      163.44      8.55 o 
   5  -7   9        3.59        4.37      0.75 o 
   6  -7   9       46.23       49.32      2.23 o 
  -7  -6   9        6.05        5.69      1.08 o 
  -6  -6   9        8.13        7.71      0.79 o 
  -5  -6   9       30.30       30.76      1.69 o 
  -4  -6   9       67.53       65.59      2.48 o 
  -3  -6   9      262.75      260.30      5.64 o 
  -2  -6   9        1.56        1.56      0.40 o 
  -1  -6   9      239.30      240.01      5.58 o 
   0  -6   9       72.73       61.05      1.53 o 
   1  -6   9       43.27       44.82      1.58 o 
   2  -6   9       15.10       21.34      1.18 o 
   3  -6   9       76.68       70.08      2.33 o 
   4  -6   9       13.28       13.04      1.35 o 
   5  -6   9       41.28       50.45      2.55 o 
   6  -6   9        0.29        0.22      0.64 o 
   7  -6   9        7.38        5.40      0.90 o 
  -8  -5   9        1.06        1.17      0.75 o 
  -7  -5   9       29.15       29.65      1.35 o 
  -6  -5   9       18.34       18.11      1.42 o 
  -5  -5   9        1.36        0.93      0.71 o 
  -4  -5   9        1.56        3.85      1.01 o 
  -3  -5   9        0.90        1.05      0.38 o 
  -2  -5   9      237.29      222.07      4.79 o 
  -1  -5   9      174.61      170.18      3.74 o 
   0  -5   9       32.95       33.15      0.97 o 
   1  -5   9       60.12       57.73      1.87 o 
   2  -5   9        5.79        8.08      0.81 o 
   3  -5   9        0.25        0.25      0.48 o 
   4  -5   9        1.32        1.80      0.75 o 
   5  -5   9       54.75       63.46      2.86 o 
   6  -5   9        0.34        0.90      0.90 o 
   7  -5   9       60.30       62.55      4.05 o 
   8  -5   9       26.32       21.14      1.80 o 
  -8  -4   9        7.04        6.63      0.84 o 
  -7  -4   9        4.31        2.99      0.62 o 
  -6  -4   9       38.70       42.82      2.12 o 
  -5  -4   9       22.46       20.81      1.03 o 
  -4  -4   9       74.17       82.47      2.62 o 
  -3  -4   9       34.96       42.07      1.23 o 
  -2  -4   9      114.84      100.09      2.34 o 
  -1  -4   9      428.76      421.19      8.68 o 
   0  -4   9       23.44       29.25      0.93 o 
   1  -4   9        9.70        8.17      0.51 o 
   2  -4   9       42.46       46.08      2.02 o 
   3  -4   9      101.81      112.72      4.20 o 
   4  -4   9        8.37        9.65      1.01 o 
   5  -4   9        4.04        8.12      0.95 o 
   6  -4   9       52.84       62.25      3.15 o 
   8  -4   9       77.72       64.36      4.05 o 
  -8  -3   9       15.03       13.57      0.93 o 
  -7  -3   9        5.62        5.75      0.86 o 
  -6  -3   9       33.77       36.41      1.66 o 
  -5  -3   9       19.55       19.13      1.11 o 
  -4  -3   9       28.58       27.37      0.98 o 
  -3  -3   9       49.72       56.95      1.88 o 
  -2  -3   9      326.99      354.52      7.32 o 
  -1  -3   9      334.60      346.26      7.22 o 
   0  -3   9      467.18      488.26     21.48 o 
   1  -3   9      169.75      183.25      6.03 o 
   2  -3   9       29.58       35.28      1.91 o 
   3  -3   9     1333.74     1438.09     99.30 o 
   4  -3   9       51.87       51.40      2.03 o 
   5  -3   9      141.01      149.78      5.15 o 
   6  -3   9       22.01       16.19      1.80 o 
   7  -3   9       22.20       22.94      2.25 o 
   8  -3   9      247.86      240.61     12.62 o 
  -8  -2   9        8.07       11.79      0.86 o 
  -7  -2   9        5.07        5.02      0.91 o 
  -6  -2   9        1.32        1.80      0.62 o 
  -5  -2   9       18.29       19.61      1.16 o 
  -4  -2   9        4.94        5.06      0.55 o 
  -3  -2   9        1.63        5.16      0.46 o 
  -2  -2   9      876.50      967.42     23.46 o 
  -1  -2   9      185.48      206.93      6.73 o 
   0  -2   9       16.59       10.05      1.03 o 
   1  -2   9      160.80      131.09      4.21 o 
   3  -2   9      663.34      755.76     45.84 o 
   4  -2   9        8.66       10.06      0.65 o 
   5  -2   9       31.15       31.95      2.03 o 
   6  -2   9        5.33        6.37      0.74 o 
   7  -2   9        9.49        9.00      0.95 o 
   8  -2   9       50.92       50.84      3.37 o 
   9  -2   9       11.92        8.55      1.80 o 
  -8  -1   9       28.28       28.99      1.26 o 
  -7  -1   9      230.71      261.19     11.47 o 
  -6  -1   9       30.24       39.79      2.22 o 
  -5  -1   9      104.22      108.88      3.51 o 
  -4  -1   9       60.07       62.59      1.98 o 
  -3  -1   9      130.89      128.02      3.39 o 
  -2  -1   9     1219.87     1151.58     41.94 o 
  -1  -1   9     2932.98     2834.73    105.54 o 
   0  -1   9      719.44      680.98     21.25 o 
   1  -1   9      277.73      269.11      7.26 o 
   2  -1   9      125.01      118.31      4.46 o 
   3  -1   9      730.37      708.63     71.29 o 
   4  -1   9      130.83      133.54      3.40 o 
   5  -1   9       45.60       34.32      1.37 o 
   6  -1   9       14.80       17.01      0.97 o 
   7  -1   9        5.47        6.79      0.79 o 
   8  -1   9        5.40        3.84      0.65 o 
   9  -1   9       21.89       26.09      2.25 o 
  -8   0   9        0.78        2.06      0.68 o 
  -7   0   9        9.38       11.87      0.89 o 
  -6   0   9       30.31       38.74      2.08 o 
  -5   0   9       69.21       77.27      2.44 o 
  -4   0   9      324.67      320.81      8.04 o 
  -3   0   9      152.19      147.75      3.90 o 
  -2   0   9        2.40       39.13      3.60 o 
   0   0   9     1711.69     1710.17     52.88 o 
   1   0   9        1.80        3.72      0.68 o 
   2   0   9      791.14      743.82     22.20 o 
   3   0   9      445.86      372.57     18.97 o 
   4   0   9       86.96       69.51      4.09 o 
   5   0   9      184.50      163.28      5.02 o 
   6   0   9        5.41        4.67      0.56 o 
   7   0   9        6.93        6.88      0.78 o 
   8   0   9       28.90       29.47      1.91 o 
   9   0   9       18.13       17.54      1.27 o 
  -8   1   9        0.06        0.09      0.75 o 
  -7   1   9       69.88       64.54      2.37 o 
  -6   1   9      115.32      118.99      3.41 o 
  -5   1   9       66.92       68.10      3.69 o 
  -4   1   9       67.63       56.23      1.87 o 
  -3   1   9      360.76      294.06      7.36 o 
  -2   1   9       79.01       79.78      2.94 o 
   0   1   9     1151.70     1161.20     65.98 o 
   1   1   9      218.31      231.71     11.72 o 
   2   1   9     1715.91     1633.82     48.66 o 
   3   1   9      641.08      544.30     20.48 o 
   4   1   9      628.47      555.78     16.89 o 
   5   1   9      199.89      182.14      5.54 o 
   6   1   9       35.28       29.83      2.51 o 
   7   1   9       17.69       18.48      1.28 o 
   8   1   9        0.15        0.75      0.99 o 
   9   1   9        0.38        0.51      0.58 o 
  -7   2   9       30.14       26.86      1.73 o 
  -6   2   9      206.70      212.11      7.12 o 
  -5   2   9     1800.92     1841.80     58.99 o 
  -4   2   9      283.41      288.01      9.90 o 
  -3   2   9        7.37        7.09      0.67 o 
  -2   2   9      165.79      151.06      4.45 o 
   2   2   9     1187.19     1129.51     64.14 o 
   3   2   9      506.61      386.31     22.59 o 
   4   2   9      279.68      268.61      8.09 o 
   5   2   9      204.74      193.28      7.02 o 
   6   2   9      954.04      931.42     28.11 o 
   7   2   9        0.39        0.29      0.40 o 
   8   2   9       13.13       15.63      1.10 o 
   9   2   9        1.19        1.99      0.68 o 
  -7   3   9        2.23        2.92      0.95 o 
  -6   3   9       10.36       10.98      1.53 o 
  -5   3   9       14.13       15.59      0.99 o 
  -4   3   9       23.41       21.04      1.22 o 
  -3   3   9       27.64       26.47      1.32 o 
  -2   3   9      256.17      210.21      7.75 o 
  -1   3   9     1788.18     1567.22     46.38 o 
   3   3   9     1545.99     1416.28     36.81 o 
   4   3   9       30.82       36.96      1.11 o 
   5   3   9      201.85      190.77      5.22 o 
   6   3   9       80.64       74.68      2.22 o 
   7   3   9        0.00        0.45      0.47 o 
   8   3   9        1.41        1.65      0.56 o 
   9   3   9        0.10        0.27      0.56 o 
  -7   4   9        1.53        1.71      0.75 o 
  -6   4   9       20.15       21.26      1.37 o 
  -5   4   9        5.52        6.77      0.84 o 
  -4   4   9        1.68        2.69      0.54 o 
  -3   4   9      266.26      272.05      6.88 o 
  -2   4   9       35.01       38.43      1.64 o 
  -1   4   9       31.08       33.39      1.11 o 
   0   4   9      251.72      250.54      5.95 o 
   1   4   9      106.11      111.99      3.64 o 
   2   4   9      331.32      326.14     10.21 o 
   3   4   9      442.55      428.54     10.02 o 
   4   4   9       26.16       24.63      0.91 o 
   5   4   9        5.24        6.18      0.58 o 
   6   4   9       86.75       90.45      2.81 o 
   7   4   9       42.37       48.72      2.26 o 
   8   4   9       21.97       22.99      1.69 o 
   9   4   9        1.69        1.41      0.50 o 
  -7   5   9        2.23        1.35      0.90 o 
  -6   5   9        5.13        4.23      0.84 o 
  -5   5   9        1.79        1.35      0.84 o 
  -4   5   9       74.90       80.32      3.00 o 
  -3   5   9        0.01        0.90      0.41 o 
  -2   5   9      257.31      245.01      5.41 o 
  -1   5   9       14.55       20.01      0.78 o 
   0   5   9      319.74      311.56      6.14 o 
   1   5   9       16.59       20.33      0.87 o 
   2   5   9       29.68       32.44      1.21 o 
   3   5   9       58.04       52.76      1.88 o 
   4   5   9       11.77       13.76      1.15 o 
   5   5   9      278.15      281.54      7.94 o 
   6   5   9      666.63      686.54     24.28 o 
   7   5   9        4.27        5.67      0.69 o 
   8   5   9       28.43       32.34      1.54 o 
   9   5   9        3.54        4.13      0.87 o 
  -6   6   9        5.25        7.39      0.70 o 
  -5   6   9        0.62        1.03      0.65 o 
  -4   6   9       21.88       19.52      1.09 o 
  -3   6   9        1.29        3.15      0.60 o 
  -2   6   9        2.52        3.22      0.46 o 
  -1   6   9       45.67       46.93      1.42 o 
   0   6   9       39.73       43.51      1.36 o 
   1   6   9      189.38      216.90      4.82 o 
   2   6   9       56.70       62.18      1.76 o 
   3   6   9       19.01       20.75      2.68 o 
   4   6   9       54.92       58.16      1.96 o 
   5   6   9        3.01        2.99      0.58 o 
   6   6   9      215.94      220.36      7.12 o 
   7   6   9       34.03       39.47      1.79 o 
   8   6   9       17.36       12.64      0.88 o 
   9   6   9       11.20        8.89      1.57 o 
  -5   7   9        5.58        6.34      0.86 o 
  -4   7   9        2.08        1.84      0.53 o 
  -3   7   9      269.29      235.85      6.56 o 
  -2   7   9       15.95       13.59      0.74 o 
  -1   7   9       33.05       30.04      1.24 o 
   0   7   9       75.76       82.08      2.37 o 
   1   7   9        2.33        3.15      0.46 o 
   2   7   9       88.72       90.19      2.44 o 
   3   7   9      107.89      118.56      3.52 o 
   4   7   9        2.42        2.20      0.53 o 
   5   7   9       17.49       16.08      1.67 o 
   6   7   9        2.51        3.21      0.65 o 
   7   7   9       11.98       11.35      1.04 o 
   8   7   9      176.15      144.05     14.64 o 
  -4   8   9        3.02        1.96      0.48 o 
  -3   8   9       36.54       35.90      1.78 o 
  -2   8   9      133.36      128.07      3.86 o 
  -1   8   9       35.82       38.49      1.62 o 
   0   8   9       48.02       53.89      1.80 o 
   1   8   9        5.31        6.66      0.67 o 
   2   8   9        4.31        4.79      0.54 o 
   3   8   9      260.64      289.40      7.91 o 
   4   8   9        9.34       12.26      0.82 o 
   5   8   9       11.00       10.96      0.93 o 
   6   8   9       19.40       25.10      1.37 o 
   7   8   9       35.16       39.69      1.72 o 
   8   8   9        8.74        5.32      1.16 o 
  -4   9   9        1.82        4.05      0.90 o 
  -3   9   9       15.44       13.90      1.57 o 
  -2   9   9      139.70      137.80      4.03 o 
  -1   9   9       17.49       20.03      1.75 o 
   0   9   9        1.91        2.83      0.62 o 
   1   9   9       35.65       38.86      1.78 o 
   2   9   9      126.86      129.02      4.33 o 
   3   9   9      117.05      140.47      4.09 o 
   4   9   9       37.66       39.05      1.53 o 
   5   9   9        1.23        1.52      0.58 o 
   6   9   9        3.33        2.94      0.90 o 
   7   9   9       14.31       14.12      2.69 o 
  -2  10   9        1.01        2.70      0.52 o 
  -1  10   9       25.17       24.07      1.30 o 
   0  10   9        2.81        3.64      0.86 o 
   1  10   9        4.80        5.55      0.95 o 
   2  10   9      291.02      333.29     10.05 o 
   3  10   9       47.74       47.51      1.73 o 
   4  10   9       49.99       56.86      2.01 o 
   5  10   9       13.82       14.58      1.42 o 
   6  10   9        0.52        0.45      0.60 o 
  -1  11   9        0.46        0.90      0.45 o 
   0  11   9        9.12       11.47      0.95 o 
   1  11   9        0.83        1.35      0.90 o 
   2  11   9       60.56       67.61      3.18 o 
   3  11   9        1.73        1.06      0.49 o 
   4  11   9       17.33       17.50      0.93 o 
  -3 -10  10       12.03       10.81      1.12 o 
  -2 -10  10        0.43        0.31      0.53 o 
  -1 -10  10       12.80       10.42      0.65 o 
   0 -10  10        4.15        5.59      0.69 o 
   1 -10  10       16.32       14.93      0.84 o 
   2 -10  10        3.02        3.15      0.40 o 
  -5  -9  10       57.90       44.55      3.60 o 
  -4  -9  10       54.31       46.05      4.72 o 
  -3  -9  10        1.94        2.10      0.46 o 
  -2  -9  10        0.86        0.92      0.51 o 
  -1  -9  10        1.30        2.01      0.56 o 
   0  -9  10        0.32        0.96      0.51 o 
   1  -9  10       40.07       33.66      1.45 o 
   2  -9  10       17.82       13.24      1.23 o 
   3  -9  10       22.63       15.35      0.95 o 
   4  -9  10        8.78        9.00      0.90 o 
  -5  -8  10        3.35        6.30      1.35 o 
  -4  -8  10      153.01      145.79      8.33 o 
  -3  -8  10       12.11       13.44      1.03 o 
  -2  -8  10       10.18       10.54      0.76 o 
  -1  -8  10        2.47        3.40      1.11 o 
   0  -8  10       42.97       40.06      1.67 o 
   1  -8  10       19.58       15.92      1.08 o 
   2  -8  10       71.97       62.67      1.93 o 
   3  -8  10        7.67        6.39      0.62 o 
   4  -8  10       26.96       29.72      1.59 o 
   5  -8  10        0.27        0.00      0.32 o 
  -6  -7  10       15.11       15.47      1.19 o 
  -5  -7  10       40.03       39.60      2.10 o 
  -4  -7  10      260.53      250.61     10.06 o 
  -3  -7  10        0.26       -0.03      0.41 o 
  -2  -7  10       19.00       21.66      0.97 o 
  -1  -7  10       11.80        8.91      0.76 o 
   0  -7  10       18.35       13.64      0.68 o 
   1  -7  10       36.62       30.59      1.08 o 
   2  -7  10        3.95        2.36      0.42 o 
   3  -7  10       14.11       14.31      0.82 o 
   4  -7  10        0.28        0.90      0.64 o 
   5  -7  10       17.64       16.94      1.27 o 
   6  -7  10       27.69       28.16      1.59 o 
  -7  -6  10       17.93       15.66      1.41 o 
  -6  -6  10        0.66        0.45      0.78 o 
  -5  -6  10       15.90       15.51      1.02 o 
  -4  -6  10      323.29      333.68      9.47 o 
  -3  -6  10     1666.73     1696.00     34.67 o 
  -2  -6  10      459.07      492.06     10.39 o 
  -1  -6  10      253.09      262.88      6.16 o 
   0  -6  10       61.63       61.48      1.55 o 
   1  -6  10        0.68        0.99      0.32 o 
   2  -6  10       12.59       11.59      0.84 o 
   3  -6  10        0.38        1.13      0.65 o 
   4  -6  10        0.26        1.35      0.64 o 
   5  -6  10       27.63       34.19      1.91 o 
   6  -6  10       14.63       15.63      1.08 o 
   7  -6  10        0.32       -0.45      0.45 o 
  -7  -5  10       19.44       20.26      2.02 o 
  -6  -5  10        2.76        3.43      0.88 o 
  -5  -5  10        8.52        7.56      0.86 o 
  -4  -5  10       25.45       27.22      1.37 o 
  -3  -5  10      248.28      250.40      5.15 o 
  -2  -5  10       56.52       58.39      1.56 o 
  -1  -5  10      120.61      125.10      2.85 o 
   0  -5  10        0.00        0.39      0.27 o 
   1  -5  10       72.49       82.05      2.15 o 
   2  -5  10       52.03       50.67      1.67 o 
   3  -5  10       34.36       39.12      1.91 o 
   4  -5  10       26.98       25.47      1.30 o 
   5  -5  10        1.64        3.75      0.75 o 
   6  -5  10        2.53        0.90      0.64 o 
   7  -5  10       52.25       53.09      3.15 o 
  -8  -4  10        0.01        0.54      0.75 o 
  -7  -4  10      119.39      133.81      6.45 o 
  -6  -4  10       43.53       42.47      2.26 o 
  -5  -4  10       68.00       74.23      3.21 o 
  -4  -4  10       54.93       51.54      1.72 o 
  -3  -4  10       94.87       98.32      2.66 o 
  -2  -4  10      616.07      633.58     12.37 o 
  -1  -4  10      323.09      347.80      6.80 o 
   0  -4  10      181.65      190.92      4.10 o 
   1  -4  10       92.93       76.94      2.15 o 
   2  -4  10       51.84       54.85      1.98 o 
   3  -4  10      137.59      145.23      4.39 o 
   4  -4  10       51.94       59.79      2.16 o 
   5  -4  10      121.55      142.54      4.99 o 
   6  -4  10      166.80      185.25      7.00 o 
   7  -4  10       79.82       83.26      4.95 o 
   8  -4  10        3.88        4.05      0.90 o 
  -8  -3  10       12.59       11.44      0.97 o 
  -7  -3  10        4.35        4.54      0.71 o 
  -6  -3  10      106.77      102.93      3.33 o 
  -5  -3  10       55.96       60.27      2.63 o 
  -4  -3  10        6.39        6.14      0.66 o 
  -3  -3  10        7.60       10.08      0.83 o 
  -2  -3  10      484.18      499.05      9.76 o 
  -1  -3  10        4.15        5.03      0.36 o 
   0  -3  10      231.76      211.28      5.24 o 
   1  -3  10      626.88      608.52     16.40 o 
   2  -3  10       31.67       40.04      1.73 o 
   3  -3  10      149.54      147.81      7.72 o 
   4  -3  10      133.76      140.27      6.11 o 
   5  -3  10        3.52        3.15      0.64 o 
   6  -3  10       69.21       79.88      3.50 o 
   7  -3  10       64.82       74.70      4.50 o 
   8  -3  10       47.16       51.74      3.15 o 
  -8  -2  10        7.04        6.45      0.78 o 
  -7  -2  10       49.99       48.50      1.89 o 
  -6  -2  10        4.73        4.86      0.76 o 
  -5  -2  10       34.60       35.39      1.80 o 
  -4  -2  10        1.98        2.83      0.65 o 
  -3  -2  10       10.88       13.25      0.72 o 
  -2  -2  10      459.47      499.53     12.75 o 
  -1  -2  10        7.95        6.02      0.43 o 
   0  -2  10       42.18       39.07      1.73 o 
   1  -2  10      521.01      525.21     18.38 o 
   2  -2  10       12.69       13.41      0.84 o 
   3  -2  10      136.46      143.88      5.70 o 
   4  -2  10       99.01      103.56      4.95 o 
   5  -2  10       12.75       16.42      1.33 o 
   6  -2  10       56.70       53.61      4.35 o 
   7  -2  10        0.49        0.18      0.75 o 
   8  -2  10      135.68      126.88      5.25 o 
  -8  -1  10        1.13        1.18      0.58 o 
  -7  -1  10        3.46        3.66      0.76 o 
  -6  -1  10       42.14       46.23      1.89 o 
  -5  -1  10        5.01        6.27      0.75 o 
  -4  -1  10       43.82       46.29      2.79 o 
  -3  -1  10      195.22      208.48      5.27 o 
  -2  -1  10        0.03        0.45      0.32 o 
  -1  -1  10     1592.87     1716.10     94.40 o 
   1  -1  10      134.55      133.84      5.18 o 
   2  -1  10      205.62      163.12      8.56 o 
   3  -1  10       17.96       18.52      0.84 o 
   4  -1  10        0.52        1.83      0.45 o 
   5  -1  10       95.46       98.21      2.62 o 
   6  -1  10        0.29        1.22      0.91 o 
   7  -1  10       61.44       62.97      2.19 o 
   8  -1  10        1.28        1.01      0.58 o 
   9  -1  10        6.82        5.40      1.35 o 
  -8   0  10        0.88        1.80      1.35 o 
  -7   0  10       90.51       88.79      2.55 o 
  -6   0  10        7.37        7.82      0.99 o 
  -5   0  10      246.66      260.90      7.38 o 
  -4   0  10       50.00       47.90      1.91 o 
  -3   0  10       81.87       81.06      2.39 o 
  -2   0  10      188.97      171.61      4.41 o 
   2   0  10       14.53       18.89      1.35 o 
   3   0  10      208.55      197.27     12.30 o 
   4   0  10      328.48      306.14      8.07 o 
   5   0  10      300.27      279.37     10.02 o 
   6   0  10        1.91        2.25      0.55 o 
   7   0  10        2.49        4.32      0.63 o 
   8   0  10        0.13        0.63      0.60 o 
   9   0  10        1.83        1.73      0.65 o 
  -7   1  10       26.32       27.48      1.30 o 
  -6   1  10       17.20       15.50      1.15 o 
  -5   1  10     2722.37     2771.72     65.51 o 
  -4   1  10      706.69      687.18     16.74 o 
  -3   1  10       63.43       56.20      1.78 o 
  -2   1  10      290.16      302.10      6.74 o 
  -1   1  10       56.22       31.28      1.80 o 
   2   1  10      208.38      161.78      9.91 o 
   3   1  10      932.68      842.95     29.96 o 
   4   1  10        0.52        1.45      0.43 o 
   5   1  10       92.10       77.03      2.60 o 
   6   1  10      408.79      389.19     14.34 o 
   7   1  10      136.89      131.99      8.47 o 
   8   1  10       21.45       24.38      1.45 o 
   9   1  10        0.12        0.75      0.52 o 
  -7   2  10       26.87       29.06      1.59 o 
  -6   2  10        7.60        7.82      1.13 o 
  -5   2  10       37.09       39.93      2.52 o 
  -4   2  10       16.81       16.19      1.19 o 
  -3   2  10      212.44      207.70      8.00 o 
  -2   2  10       82.41       67.61      2.27 o 
  -1   2  10      264.47      234.93      7.25 o 
   2   2  10      413.49      370.64     21.67 o 
   3   2  10        2.59        5.27      0.52 o 
   4   2  10      362.97      332.93     10.20 o 
   5   2  10      384.60      408.59     12.62 o 
   6   2  10      260.81      244.02      9.24 o 
   7   2  10       29.92       34.07      2.92 o 
   8   2  10        0.08        0.27      0.52 o 
   9   2  10        1.79        1.75      0.55 o 
  -7   3  10        1.82        2.98      0.75 o 
  -6   3  10       31.93       36.02      3.25 o 
  -5   3  10       33.94       30.85      1.53 o 
  -4   3  10      439.87      451.69     12.57 o 
  -3   3  10      138.53      154.33      4.91 o 
  -2   3  10        1.06        5.33      1.60 o 
  -1   3  10       42.37       41.41      3.05 o 
   0   3  10       91.78       90.13      2.63 o 
   1   3  10      155.08      146.29      4.68 o 
   2   3  10       15.82       17.32      3.13 o 
   3   3  10      289.40      280.72      6.09 o 
   4   3  10      193.02      197.07      4.48 o 
   5   3  10      240.56      244.96      6.62 o 
   6   3  10      284.63      284.58      7.81 o 
   7   3  10      123.04      128.26      4.33 o 
   8   3  10        1.71        2.59      0.64 o 
   9   3  10        2.52        2.73      0.56 o 
  -7   4  10        1.43        1.44      0.75 o 
  -6   4  10       13.46       15.87      1.11 o 
  -5   4  10       48.16       49.18      1.99 o 
  -4   4  10      182.29      179.04      4.73 o 
  -3   4  10      715.37      737.60     17.84 o 
  -2   4  10       12.61       13.10      0.67 o 
  -1   4  10      119.47      118.22      2.77 o 
   0   4  10       25.95       22.57      0.81 o 
   1   4  10      334.21      332.91      9.75 o 
   2   4  10      358.17      343.36      8.21 o 
   3   4  10       16.94       15.57      0.62 o 
   4   4  10      193.44      189.60      4.66 o 
   5   4  10       57.14       65.25      1.92 o 
   6   4  10       36.95       32.94      1.31 o 
   7   4  10        4.57        5.39      0.68 o 
   8   4  10       36.29       35.89      3.12 o 
   9   4  10        6.91        8.56      0.85 o 
  -6   5  10        3.59        3.08      0.65 o 
  -5   5  10       27.28       22.19      1.37 o 
  -4   5  10        6.07        5.61      0.76 o 
  -3   5  10       18.47       16.68      0.81 o 
  -2   5  10        0.15        0.04      0.44 o 
  -1   5  10        0.78        0.63      0.39 o 
   0   5  10       48.56       47.99      1.34 o 
   1   5  10     1058.52     1040.94     20.29 o 
   2   5  10       11.98        9.91      0.70 o 
   3   5  10        9.29       10.38      0.79 o 
   4   5  10       78.20       76.18      2.07 o 
   5   5  10       82.63       86.72      2.76 o 
   6   5  10      257.35      289.56      7.85 o 
   7   5  10        3.11        3.48      0.64 o 
   8   5  10        3.25        0.94      0.60 o 
   9   5  10       14.77       13.37      1.14 o 
  -6   6  10       16.44       18.22      1.27 o 
  -5   6  10        5.47        6.23      0.84 o 
  -4   6  10       70.85       66.17      2.74 o 
  -3   6  10      243.15      223.78      5.21 o 
  -2   6  10       63.63       65.26      2.36 o 
  -1   6  10       13.02       15.26      0.78 o 
   0   6  10       20.90       23.35      1.04 o 
   1   6  10        9.30       11.16      0.62 o 
   2   6  10       43.56       45.68      1.46 o 
   3   6  10       29.51       30.43      1.16 o 
   4   6  10      251.07      245.90      7.90 o 
   5   6  10       15.29       15.81      0.89 o 
   6   6  10       77.14       78.44      2.83 o 
   7   6  10       37.77       39.80      2.34 o 
   8   6  10      231.06      213.52      6.83 o 
   9   6  10       78.51       63.25     11.93 o 
  -5   7  10        3.21        2.88      0.58 o 
  -4   7  10        0.26        0.54      0.53 o 
  -3   7  10        6.93        5.09      0.71 o 
  -2   7  10       34.53       33.63      1.24 o 
  -1   7  10        0.06        0.45      0.46 o 
   0   7  10        0.59        0.34      0.49 o 
   1   7  10       21.79       20.51      0.98 o 
   2   7  10       22.47       22.51      0.95 o 
   3   7  10       82.02       84.19      4.82 o 
   4   7  10       77.78       81.19      2.61 o 
   5   7  10        5.46        3.79      0.67 o 
   6   7  10        8.62       11.63      0.93 o 
   7   7  10       59.19       63.10      6.23 o 
   8   7  10       44.73       38.06      2.46 o 
  -4   8  10       10.67       10.61      0.84 o 
  -3   8  10        6.12        4.63      1.24 o 
  -2   8  10       65.79       59.99      2.11 o 
  -1   8  10       50.13       57.15      1.91 o 
   0   8  10        0.03        0.49      0.54 o 
   1   8  10       10.20       10.69      0.76 o 
   2   8  10        3.98        3.70      0.54 o 
   3   8  10       53.93       59.22      2.05 o 
   4   8  10       29.18       29.10      1.32 o 
   5   8  10        1.06        1.70      0.59 o 
   6   8  10        4.03        3.40      0.63 o 
   7   8  10        7.02        6.49      0.93 o 
   8   8  10      182.28       81.08      7.21 o 
  -3   9  10        5.28        4.54      0.64 o 
  -2   9  10       37.15       37.06      2.21 o 
  -1   9  10        2.72        1.70      0.59 o 
   0   9  10        9.81        9.27      0.82 o 
   1   9  10       12.68       16.94      1.41 o 
   2   9  10       14.29       14.56      1.11 o 
   3   9  10      143.24      167.12      4.77 o 
   4   9  10      135.14      148.83      5.33 o 
   5   9  10       13.71       16.34      1.41 o 
   6   9  10       20.15       19.17      1.31 o 
   7   9  10        2.13        2.02      0.95 o 
  -2  10  10        6.55        3.71      1.12 o 
  -1  10  10        7.45        7.41      1.32 o 
   0  10  10        0.22        0.00      0.90 o 
   1  10  10       49.82       51.39      2.55 o 
   2  10  10       63.92       65.11      2.42 o 
   3  10  10      142.56      146.26      4.75 o 
   4  10  10      181.21      188.76      5.22 o 
   5  10  10        7.02        7.43      0.78 o 
   6  10  10       28.07       31.49      2.70 o 
   0  11  10        6.00        6.50      0.75 o 
   1  11  10        2.00        1.57      0.64 o 
   2  11  10       16.76       13.66      1.08 o 
   3  11  10       64.88       56.96      2.70 o 
   4  11  10       36.49       37.34      2.70 o 
  -2 -10  11        0.17       -0.04      0.39 o 
  -1 -10  11       16.20       16.62      0.82 o 
   0 -10  11       12.27        8.43      0.69 o 
   1 -10  11        2.98        2.09      0.37 o 
   2 -10  11        1.30        1.35      0.45 o 
  -4  -9  11        9.98        7.65      1.80 o 
  -3  -9  11        8.40        8.19      1.57 o 
  -2  -9  11       15.72       16.99      1.10 o 
  -1  -9  11       49.82       45.47      2.08 o 
   0  -9  11        0.02       -0.43      0.47 o 
   1  -9  11        0.36       -0.25      0.48 o 
   2  -9  11        0.13        0.00      0.52 o 
   3  -9  11       11.34        9.90      0.90 o 
   4  -9  11        7.71        4.95      0.90 o 
  -5  -8  11       11.60        9.00      1.80 o 
  -4  -8  11       30.20       29.24      3.15 o 
  -3  -8  11       31.48       36.55      1.98 o 
  -2  -8  11       15.22       14.04      0.85 o 
  -1  -8  11       49.68       45.65      2.54 o 
   0  -8  11       26.72       19.16      1.00 o 
   1  -8  11      264.65      233.08      5.54 o 
   2  -8  11       23.39       19.62      0.90 o 
   3  -8  11      140.05      120.28      5.91 o 
   4  -8  11        4.87        3.94      0.67 o 
   5  -8  11        0.78        1.05      0.45 o 
  -6  -7  11       26.02       25.94      1.83 o 
  -5  -7  11        0.46        3.37      1.43 o 
  -4  -7  11       75.95       71.76      4.73 o 
  -3  -7  11       75.77       81.98      2.32 o 
  -2  -7  11      237.99      242.98      8.05 o 
  -1  -7  11        0.42        2.07      0.45 o 
   0  -7  11        2.17        3.16      0.47 o 
   1  -7  11       37.82       29.34      1.08 o 
   2  -7  11       60.01       56.10      1.64 o 
   3  -7  11       70.10       53.67      2.22 o 
   4  -7  11        1.27        1.80      0.90 o 
   5  -7  11        7.37        9.23      0.95 o 
   6  -7  11        1.00        2.40      0.90 o 
  -6  -6  11        7.21        8.88      1.08 o 
  -5  -6  11        0.33        1.02      0.71 o 
  -4  -6  11       26.66       28.08      1.53 o 
  -3  -6  11        0.67        0.62      0.50 o 
  -2  -6  11      111.04      128.30      4.02 o 
  -1  -6  11      744.77      783.62     16.28 o 
   0  -6  11      287.33      288.58      6.14 o 
   1  -6  11        0.10       -0.10      0.32 o 
   2  -6  11       16.28       18.70      0.86 o 
   3  -6  11       74.64       68.32      2.40 o 
   4  -6  11       59.65       59.54      3.90 o 
   5  -6  11        5.96        7.59      1.12 o 
   6  -6  11       66.05       73.28      3.37 o 
   7  -6  11        0.95        1.35      0.90 o 
  -7  -5  11        4.64        4.40      0.58 o 
  -6  -5  11       30.33       30.17      1.70 o 
  -5  -5  11        2.02        3.63      0.76 o 
  -4  -5  11        0.84        0.32      0.45 o 
  -3  -5  11      194.09      192.72      4.49 o 
  -2  -5  11     1569.65     1661.51     33.92 o 
  -1  -5  11        6.92       11.53      0.55 o 
   0  -5  11       24.37       28.04      0.97 o 
   1  -5  11       46.67       50.80      1.48 o 
   2  -5  11      172.60      171.33      4.14 o 
   3  -5  11        3.17        2.29      0.53 o 
   4  -5  11       20.42       17.59      1.02 o 
   5  -5  11       79.15       78.08      3.50 o 
   6  -5  11        0.02        0.22      0.67 o 
   7  -5  11       20.33       19.79      1.80 o 
  -7  -4  11       10.54       11.93      1.11 o 
  -6  -4  11      101.65       96.72      3.83 o 
  -5  -4  11       20.98       23.00      1.79 o 
  -4  -4  11      137.05      127.72      3.41 o 
  -3  -4  11       40.11       46.60      1.57 o 
  -2  -4  11       75.43       80.59      1.89 o 
  -1  -4  11      155.51      152.71      3.17 o 
   0  -4  11      268.58      269.59      5.70 o 
   1  -4  11       22.82       21.71      0.92 o 
   2  -4  11        7.61       12.10      0.68 o 
   3  -4  11       93.58       95.53      3.03 o 
   4  -4  11        4.45        5.06      0.62 o 
   5  -4  11      172.59      194.23      6.57 o 
   6  -4  11        3.47        3.86      0.95 o 
   7  -4  11       38.99       38.69      2.70 o 
   8  -4  11        2.07        0.45      0.90 o 
  -7  -3  11       56.55       63.75      2.80 o 
  -6  -3  11       12.41       15.27      1.25 o 
  -5  -3  11        0.09        0.41      0.84 o 
  -4  -3  11        6.07        6.09      0.70 o 
  -3  -3  11       51.77       57.10      1.76 o 
  -2  -3  11        5.01        7.62      1.33 o 
  -1  -3  11        0.00        0.04      0.23 o 
   0  -3  11        8.71       12.22      0.61 o 
   1  -3  11      171.95      182.05      6.41 o 
   2  -3  11      252.65      271.68      9.47 o 
   3  -3  11      118.82      148.00      5.15 o 
   4  -3  11       24.42       31.56      1.45 o 
   5  -3  11       68.52       81.95      3.15 o 
   6  -3  11       73.51       83.72      3.15 o 
   7  -3  11       34.44       40.49      3.15 o 
   8  -3  11        1.33        0.45      0.45 o 
  -8  -2  11        2.34        3.15      0.90 o 
  -7  -2  11       29.11       30.09      1.92 o 
  -6  -2  11        1.49        1.96      0.84 o 
  -5  -2  11       40.37       45.38      2.36 o 
  -4  -2  11       31.93       30.60      1.49 o 
  -3  -2  11       89.91      101.28      2.90 o 
  -2  -2  11       28.74       28.36      1.04 o 
  -1  -2  11      239.42      229.55      6.06 o 
   0  -2  11       72.86       87.16      2.11 o 
   1  -2  11       33.38       40.52      1.45 o 
   2  -2  11       16.81       15.43      0.71 o 
   3  -2  11      267.54      243.01      9.30 o 
   4  -2  11       20.14       22.66      0.90 o 
   5  -2  11        0.24        0.26      0.43 o 
   6  -2  11       51.44       53.34      3.64 o 
   7  -2  11       24.47       22.57      1.59 o 
   8  -2  11        5.10        4.07      0.95 o 
  -7  -1  11        0.04        0.35      0.44 o 
  -6  -1  11       12.28       11.20      1.04 o 
  -5  -1  11        9.40       10.19      0.77 o 
  -4  -1  11        1.94        6.24      0.63 o 
  -3  -1  11       11.38       15.29      0.84 o 
  -2  -1  11       62.87       75.15      2.43 o 
  -1  -1  11       37.18       39.42      1.26 o 
   0  -1  11       86.87      103.15      2.91 o 
   1  -1  11      520.75      584.78     16.23 o 
   2  -1  11       40.34       47.81      1.43 o 
   3  -1  11      249.98      255.36      6.70 o 
   4  -1  11       11.82       13.99      0.72 o 
   5  -1  11      371.42      408.72     15.00 o 
   6  -1  11        2.84        3.84      0.65 o 
   7  -1  11        1.65        1.09      0.55 o 
   8  -1  11       15.86       13.46      1.07 o 
   9  -1  11        8.99        7.48      0.95 o 
  -7   0  11       61.21       61.52      1.91 o 
  -6   0  11        2.28        4.35      2.10 o 
  -5   0  11       44.40       45.10      1.75 o 
  -4   0  11       44.06       49.29      1.75 o 
  -3   0  11        0.00        0.07      0.32 o 
  -2   0  11      419.93      422.87      9.30 o 
  -1   0  11       30.41       29.67      0.94 o 
   0   0  11      897.98      928.15     27.56 o 
   1   0  11      496.44      526.73     26.65 o 
   2   0  11       65.87       92.14      3.95 o 
   3   0  11      332.31      312.73      8.09 o 
   4   0  11        3.72        3.94      0.43 o 
   5   0  11      213.31      227.52      6.36 o 
   6   0  11      113.26      116.54      3.55 o 
   7   0  11       41.36       38.84      1.53 o 
   8   0  11        3.39        3.01      0.69 o 
   9   0  11        0.74        0.60      0.52 o 
  -7   1  11        6.18        6.23      0.66 o 
  -6   1  11       58.54       60.21      2.25 o 
  -5   1  11       63.77       68.67      2.39 o 
  -4   1  11       52.47       48.24      1.75 o 
  -3   1  11       25.74       26.95      1.31 o 
  -2   1  11       42.24       45.14      1.36 o 
  -1   1  11       33.07       35.34      1.28 o 
   0   1  11      414.08      447.37     11.53 o 
   1   1  11      556.98      566.79     16.60 o 
   2   1  11     1070.04     1103.05     31.87 o 
   3   1  11       60.38       61.21      2.08 o 
   4   1  11      101.64      107.30      2.98 o 
   5   1  11      168.65      175.91      6.84 o 
   6   1  11        8.03        6.96      0.88 o 
   7   1  11        0.05       -0.26      0.61 o 
   8   1  11        6.71        7.84      0.74 o 
   9   1  11       13.54       12.90      0.93 o 
  -7   2  11        2.68        1.62      0.75 o 
  -6   2  11        4.23        3.60      0.65 o 
  -5   2  11     1055.99     1115.45     30.05 o 
  -4   2  11       13.40       17.86      1.56 o 
  -3   2  11      532.06      492.91     15.38 o 
  -2   2  11      138.61      133.61      3.99 o 
  -1   2  11      187.70      172.25      4.71 o 
   0   2  11       16.79       19.37      0.82 o 
   1   2  11       60.19       71.44      2.34 o 
   2   2  11      974.77     1024.14     29.75 o 
   3   2  11      657.74      637.08     14.84 o 
   4   2  11      462.75      456.16     10.75 o 
   5   2  11      105.61      103.06      3.03 o 
   6   2  11      398.67      414.83     12.48 o 
   7   2  11       25.60       24.67      2.12 o 
   8   2  11        7.49        6.70      0.74 o 
   9   2  11       18.20       17.70      1.36 o 
  -7   3  11        0.40        0.22      1.12 o 
  -6   3  11       15.97       14.99      1.01 o 
  -5   3  11       23.83       28.56      1.45 o 
  -4   3  11        0.25        1.12      0.67 o 
  -3   3  11      307.71      283.63      9.40 o 
  -2   3  11      178.72      165.78      4.99 o 
  -1   3  11       91.62       82.13      2.46 o 
   0   3  11      102.69       99.29      3.53 o 
   1   3  11       22.83       21.28      0.71 o 
   2   3  11      101.01      106.98      2.81 o 
   3   3  11       50.18       49.34      1.34 o 
   4   3  11       17.05       17.37      0.86 o 
   5   3  11      207.90      202.94      4.93 o 
   6   3  11       25.38       25.03      1.46 o 
   7   3  11      408.52      438.26     13.18 o 
   8   3  11       10.90       10.90      0.89 o 
   9   3  11        0.73        1.16      0.50 o 
  -6   4  11       27.93       25.89      1.37 o 
  -5   4  11        0.03        0.78      0.71 o 
  -4   4  11       85.47       79.36      2.42 o 
  -3   4  11      406.08      410.26     10.18 o 
  -2   4  11        0.49        0.35      0.46 o 
  -1   4  11      301.78      250.92      5.47 o 
   0   4  11       86.68       86.24      2.28 o 
   1   4  11       98.98       99.53      2.76 o 
   2   4  11      137.28      140.85      3.20 o 
   3   4  11       54.70       56.15      1.77 o 
   4   4  11        2.37        1.64      0.33 o 
   5   4  11        6.64        6.58      0.56 o 
   6   4  11        0.01        0.75      0.44 o 
   7   4  11       70.65       74.54      2.41 o 
   8   4  11      155.53      172.90      5.54 o 
   9   4  11       22.10       20.95      1.18 o 
  -6   5  11        4.26        2.83      0.65 o 
  -5   5  11        3.87        5.03      1.08 o 
  -4   5  11        1.08        3.00      0.71 o 
  -3   5  11        2.53        1.35      0.60 o 
  -2   5  11       69.00       65.89      1.84 o 
  -1   5  11       64.65       69.69      1.83 o 
   0   5  11      126.34      112.16      2.65 o 
   1   5  11       13.36       14.84      0.62 o 
   2   5  11      669.68      648.15     17.22 o 
   3   5  11      332.31      322.37      7.12 o 
   4   5  11       64.30       60.99      1.68 o 
   5   5  11       31.56       30.44      1.06 o 
   6   5  11        3.24        2.83      0.55 o 
   7   5  11       20.61       24.65      1.90 o 
   8   5  11        0.91        0.92      0.55 o 
   9   5  11       15.04       15.00      0.99 o 
  -5   6  11       19.03       20.84      1.25 o 
  -4   6  11        4.49        4.23      1.21 o 
  -3   6  11        7.02        5.47      0.57 o 
  -2   6  11        5.21        5.89      0.53 o 
  -1   6  11        2.22        2.39      0.44 o 
   0   6  11       12.93       13.80      0.71 o 
   1   6  11       39.45       41.90      1.42 o 
   2   6  11       55.06       50.74      1.56 o 
   3   6  11       11.74       11.52      0.78 o 
   4   6  11        2.67        3.02      0.57 o 
   5   6  11       84.97       87.17      3.41 o 
   6   6  11        7.13        8.88      0.86 o 
   7   6  11        6.46        6.50      0.79 o 
   8   6  11       88.89       82.71      3.02 o 
   9   6  11        3.50        2.70      2.25 o 
  -5   7  11        1.06        0.67      0.37 o 
  -4   7  11       21.36       17.72      1.11 o 
  -3   7  11       84.92       76.35      2.46 o 
  -2   7  11        1.86        2.07      0.48 o 
  -1   7  11        0.01        1.55      0.48 o 
   0   7  11       37.51       36.73      1.44 o 
   1   7  11       40.15       41.58      1.46 o 
   2   7  11        2.09        2.02      0.56 o 
   3   7  11      270.34      280.71      8.20 o 
   4   7  11       13.97       16.30      1.25 o 
   5   7  11       30.59       34.27      1.97 o 
   6   7  11        0.50        0.00      0.78 o 
   7   7  11        0.22       -0.36      0.83 o 
   8   7  11      151.78      126.66      4.14 o 
  -4   8  11        0.91        0.90      0.52 o 
  -3   8  11        0.90        0.41      0.65 o 
  -2   8  11       57.73       49.13      1.88 o 
  -1   8  11        1.26        0.94      0.57 o 
   0   8  11       98.13      102.19      2.84 o 
   1   8  11        0.71        0.64      0.65 o 
   2   8  11       81.56       90.87      2.52 o 
   3   8  11       72.77       81.98      2.53 o 
   4   8  11       12.79       12.91      0.82 o 
   5   8  11        2.34        0.90      0.49 o 
   6   8  11        5.12        4.59      0.88 o 
   7   8  11       14.68       13.15      1.51 o 
   8   8  11        6.93        6.85      2.70 o 
  -3   9  11        0.03        0.22      0.64 o 
  -2   9  11       29.61       20.69      1.37 o 
  -1   9  11       47.63       50.39      1.89 o 
   0   9  11       82.41       88.83      3.36 o 
   1   9  11        0.00        0.72      0.90 o 
   2   9  11      169.46      183.97      5.79 o 
   3   9  11       19.96       21.59      1.05 o 
   4   9  11       13.51       15.98      1.04 o 
   5   9  11        0.44        1.14      0.48 o 
   6   9  11        1.23        2.45      0.79 o 
   7   9  11        9.27        7.68      3.82 o 
  -1  10  11        0.00        0.22      0.64 o 
   0  10  11      185.40      178.58      7.01 o 
   1  10  11       21.33       19.59      1.59 o 
   2  10  11        3.59        4.34      0.95 o 
   3  10  11        7.96        8.92      0.87 o 
   4  10  11      147.79      155.01      5.88 o 
   5  10  11       27.83       27.20      1.30 o 
   6  10  11       21.79       18.89      1.80 o 
   1  11  11        7.34        8.55      0.75 o 
   2  11  11       12.66        8.64      0.95 o 
   3  11  11        0.09        0.30      0.40 o 
  -1 -10  12        2.83        3.15      0.40 o 
   0 -10  12       12.69       10.28      1.04 o 
  -4  -9  12        2.90        4.95      1.35 o 
  -3  -9  12        4.33        3.15      1.35 o 
  -2  -9  12        0.17       -0.08      0.48 o 
  -1  -9  12       12.35       10.34      0.65 o 
   0  -9  12        8.94       10.24      0.66 o 
   1  -9  12        0.36        0.15      0.44 o 
   2  -9  12       34.75       27.25      1.76 o 
   3  -9  12        0.05        0.22      0.64 o 
  -5  -8  12        0.57        0.45      0.90 o 
  -4  -8  12        0.08       -0.45      1.35 o 
  -3  -8  12        1.40        2.45      0.84 o 
  -2  -8  12       46.41       50.84      2.02 o 
  -1  -8  12        1.43        0.39      0.51 o 
   0  -8  12       30.15       26.43      0.94 o 
   1  -8  12        2.76        2.85      0.45 o 
   2  -8  12       46.69       41.41      1.41 o 
   3  -8  12       24.89       24.05      1.74 o 
   4  -8  12       18.55       18.89      1.27 o 
  -5  -7  12       30.23       25.56      1.73 o 
  -4  -7  12       83.98       75.16      3.57 o 
  -3  -7  12      436.37      425.03     11.15 o 
  -2  -7  12      485.01      479.62     12.06 o 
  -1  -7  12       19.33       19.29      0.89 o 
   0  -7  12        7.59        6.76      0.56 o 
   1  -7  12       68.50       66.96      1.73 o 
   2  -7  12        0.91        1.36      0.42 o 
   3  -7  12      190.55      165.31      4.37 o 
   4  -7  12       17.09       15.97      1.27 o 
   5  -7  12       50.95       49.56      2.23 o 
   6  -7  12        0.66        1.35      0.45 o 
  -6  -6  12       16.17        9.99      1.16 o 
  -5  -6  12        1.25        1.65      0.59 o 
  -4  -6  12        0.88        0.21      0.55 o 
  -3  -6  12      134.73      134.14      3.47 o 
  -2  -6  12     1251.18     1351.33     30.36 o 
  -1  -6  12      551.42      590.55     12.36 o 
   0  -6  12      203.38      228.00      4.93 o 
   1  -6  12       10.68        8.55      0.59 o 
   2  -6  12        2.90        2.61      0.45 o 
   3  -6  12       90.63       78.32      2.69 o 
   4  -6  12       35.60       36.67      2.14 o 
   5  -6  12        5.27        6.62      0.75 o 
   6  -6  12       30.66       32.87      1.91 o 
  -7  -5  12       14.64       11.70      1.08 o 
  -6  -5  12        1.09        1.28      0.69 o 
  -5  -5  12        2.61        2.77      0.79 o 
  -4  -5  12       24.77       25.27      1.22 o 
  -3  -5  12      153.16      156.79      4.06 o 
  -2  -5  12      218.71      222.63      4.90 o 
  -1  -5  12       36.12       33.14      0.99 o 
   0  -5  12       79.90       76.06      1.91 o 
   1  -5  12       14.56       14.97      0.63 o 
   2  -5  12       14.03       15.90      0.77 o 
   3  -5  12        1.82        1.40      0.55 o 
   4  -5  12        2.58        4.99      0.99 o 
   5  -5  12       49.23       52.14      2.26 o 
   6  -5  12       26.09       29.51      1.73 o 
   7  -5  12       28.00       30.14      2.25 o 
  -7  -4  12       48.11       45.16      2.00 o 
  -6  -4  12       25.95       24.68      1.63 o 
  -5  -4  12       58.09       64.29      2.79 o 
  -4  -4  12      183.50      183.64      5.50 o 
  -3  -4  12       16.36       20.71      1.02 o 
  -2  -4  12      188.32      198.31      4.82 o 
  -1  -4  12       43.41       42.90      1.12 o 
   0  -4  12       43.38       41.13      1.09 o 
   1  -4  12       17.23       26.30      0.98 o 
   2  -4  12      411.14      460.67     12.87 o 
   3  -4  12        4.96        5.85      0.65 o 
   4  -4  12      153.79      166.09      4.96 o 
   5  -4  12        5.22        4.90      0.84 o 
   6  -4  12        7.21        6.44      0.75 o 
   7  -4  12        8.84        7.65      1.35 o 
   8  -4  12        1.25        0.45      0.45 o 
  -7  -3  12        2.31        1.54      0.80 o 
  -6  -3  12      151.82      150.26      5.43 o 
  -5  -3  12        4.30        4.20      0.97 o 
  -4  -3  12       13.62       14.23      0.89 o 
  -3  -3  12        4.86        7.91      0.65 o 
  -2  -3  12       58.10       58.87      1.68 o 
  -1  -3  12        3.54        6.95      0.37 o 
   0  -3  12       78.62       73.57      1.73 o 
   1  -3  12       30.01       25.36      0.95 o 
   2  -3  12      114.64      127.40      4.45 o 
   3  -3  12       38.18       43.70      2.00 o 
   4  -3  12        4.31        5.73      0.77 o 
   5  -3  12      445.40      479.44     19.18 o 
   6  -3  12       13.09       13.47      1.11 o 
   7  -3  12       44.26       42.74      3.15 o 
   8  -3  12        6.57        4.95      0.90 o 
  -7  -2  12        0.00        0.27      0.75 o 
  -6  -2  12        1.97        0.61      0.84 o 
  -5  -2  12        1.84        2.31      0.84 o 
  -4  -2  12       31.78       39.14      1.69 o 
  -3  -2  12       38.26       43.62      1.58 o 
  -2  -2  12        0.42        1.00      0.44 o 
  -1  -2  12      545.28      588.45     17.22 o 
   0  -2  12        6.85        5.48      0.35 o 
   1  -2  12      138.67      152.24      4.83 o 
   2  -2  12      238.10      210.32      5.00 o 
   3  -2  12      289.73      284.85      7.63 o 
   4  -2  12      271.50      269.83     11.67 o 
   5  -2  12      211.95      232.06     10.31 o 
   6  -2  12        0.17        1.16      0.65 o 
   7  -2  12       25.42       25.58      1.42 o 
   8  -2  12       19.50       18.35      1.57 o 
  -7  -1  12        1.63        1.51      0.62 o 
  -6  -1  12        6.27        6.49      0.93 o 
  -5  -1  12       63.41       62.37      2.37 o 
  -4  -1  12       29.28       36.03      1.47 o 
  -3  -1  12        3.76        3.69      0.54 o 
  -2  -1  12        0.71        1.57      0.38 o 
  -1  -1  12       49.75       46.04      1.21 o 
   0  -1  12      321.77      357.06      8.57 o 
   1  -1  12      130.40      157.12      3.63 o 
   2  -1  12       55.34       55.24      1.54 o 
   3  -1  12        5.07        5.20      1.63 o 
   4  -1  12       17.91       23.34      0.95 o 
   6  -1  12        0.04        0.74      0.48 o 
   7  -1  12       78.22       79.01      3.32 o 
   8  -1  12        2.07        3.15      1.35 o 
   9  -1  12        2.03        1.08      0.75 o 
  -7   0  12        0.28       -0.17      0.69 o 
  -6   0  12       24.93       29.23      1.28 o 
  -5   0  12      118.41      123.13      3.49 o 
  -4   0  12        1.96        5.69      0.93 o 
  -3   0  12       42.51       41.97      1.55 o 
  -2   0  12      110.73       97.70      2.42 o 
  -1   0  12      235.46      255.54      5.72 o 
   0   0  12      729.98      747.24     15.63 o 
   1   0  12      871.45      888.09     19.37 o 
   2   0  12       40.76       49.60      1.34 o 
   3   0  12        5.05        6.29      0.50 o 
   4   0  12        0.45        1.47      0.69 o 
   5   0  12      142.71      155.35      4.00 o 
   6   0  12       30.11       30.40      2.33 o 
   7   0  12       16.45       17.43      1.24 o 
   8   0  12        7.77        6.86      0.84 o 
   9   0  12        0.04       -0.30      0.52 o 
  -7   1  12       11.61       12.28      0.86 o 
  -6   1  12        7.76        6.93      0.89 o 
  -5   1  12      108.07      113.96      3.29 o 
  -4   1  12      291.62      312.53      7.91 o 
  -3   1  12      358.65      352.59      8.73 o 
  -2   1  12      373.82      377.36      8.46 o 
  -1   1  12       20.26       25.67      0.85 o 
   0   1  12      122.98      115.85      2.69 o 
   1   1  12       54.49       61.67      1.85 o 
   2   1  12      121.83      127.62      3.24 o 
   3   1  12       53.25       55.51      2.72 o 
   4   1  12        3.46        7.34      0.99 o 
   5   1  12      307.15      302.59     18.94 o 
   6   1  12       53.85       52.51      2.73 o 
   7   1  12       39.08       41.40      2.03 o 
   8   1  12       10.56       12.11      0.88 o 
   9   1  12        1.81        1.99      0.65 o 
  -7   2  12        8.16        7.06      0.75 o 
  -6   2  12       25.77       27.06      1.41 o 
  -5   2  12      102.73      108.24      3.61 o 
  -4   2  12       56.56       54.85      2.66 o 
  -3   2  12       85.19       79.50      2.99 o 
  -2   2  12       53.18       53.61      1.98 o 
  -1   2  12       30.54       26.58      1.00 o 
   0   2  12       12.87       20.09      1.45 o 
   1   2  12      160.83      163.89      4.23 o 
   2   2  12      179.52      176.08      7.84 o 
   3   2  12      124.29      127.71      3.54 o 
   4   2  12       97.75      104.49      5.09 o 
   5   2  12      135.41      143.80      4.59 o 
   6   2  12       19.10       20.69      1.36 o 
   7   2  12      542.26      573.78     17.19 o 
   8   2  12       39.57       35.47      1.80 o 
   9   2  12        1.11        0.79      0.55 o 
  -6   3  12        8.34        9.32      0.82 o 
  -5   3  12        0.63        1.35      0.67 o 
  -4   3  12      521.57      536.59     14.86 o 
  -3   3  12     1714.58     1744.21     50.11 o 
  -2   3  12      164.15      154.72      4.71 o 
  -1   3  12      112.77      105.49      3.14 o 
   0   3  12       18.61       12.15      0.76 o 
   1   3  12        7.38       10.05      0.50 o 
   2   3  12      184.66      199.16      4.79 o 
   3   3  12       37.30       30.17      1.08 o 
   4   3  12      414.15      444.67      9.49 o 
   5   3  12        3.04        4.62      0.44 o 
   6   3  12       95.77      107.10      3.72 o 
   7   3  12      224.73      250.13      7.79 o 
   8   3  12      225.71      233.40      7.27 o 
   9   3  12        4.74        3.77      0.59 o 
  -6   4  12        6.26        5.91      0.65 o 
  -5   4  12        0.32        0.85      0.53 o 
  -4   4  12      123.24      123.62      3.89 o 
  -3   4  12      738.42      777.32     18.81 o 
  -2   4  12       58.14       53.19      1.78 o 
  -1   4  12        2.28        2.16      0.45 o 
   0   4  12      562.46      516.44     10.94 o 
   1   4  12       54.66       55.05      1.86 o 
   2   4  12        0.46        1.35      0.30 o 
   3   4  12       96.51      100.74      2.41 o 
   4   4  12        6.13        6.79      0.51 o 
   5   4  12      183.27      187.80      4.70 o 
   6   4  12      180.65      207.41      5.73 o 
   7   4  12       60.63       66.76      2.50 o 
   8   4  12        6.97        6.18      0.64 o 
   9   4  12       14.04       12.85      0.79 o 
  -6   5  12        1.25        0.90      0.64 o 
  -5   5  12        0.10        1.29      0.65 o 
  -4   5  12       22.70       22.92      1.22 o 
  -3   5  12        3.89        4.99      0.63 o 
  -2   5  12       23.96       23.15      1.15 o 
  -1   5  12      123.10      119.74      2.89 o 
   0   5  12      324.56      318.11      6.91 o 
   1   5  12       69.30       73.16      2.06 o 
   2   5  12      442.66      457.32     10.83 o 
   3   5  12       37.48       46.37      1.61 o 
   4   5  12       10.91       12.10      0.99 o 
   5   5  12        3.64        2.79      0.48 o 
   6   5  12       16.90       17.27      1.41 o 
   7   5  12        1.76        2.31      0.52 o 
   8   5  12        4.28        4.62      0.78 o 
   9   5  12        7.78        7.07      0.69 o 
  -5   6  12        0.22        1.35      0.52 o 
  -4   6  12        1.98        1.95      0.78 o 
  -3   6  12       11.19        8.53      0.70 o 
  -2   6  12        2.54        3.15      0.57 o 
  -1   6  12        1.48        1.64      0.45 o 
   0   6  12        4.01        5.28      0.50 o 
   1   6  12       39.92       46.73      1.49 o 
   2   6  12      124.23      123.48      3.21 o 
   3   6  12       21.74       22.75      1.01 o 
   4   6  12       60.32       58.35      3.09 o 
   5   6  12       43.08       46.10      2.77 o 
   6   6  12       61.89       66.74      2.50 o 
   7   6  12       38.65       41.78      1.85 o 
   8   6  12       15.86       11.82      1.88 o 
  -4   7  12        3.08        2.14      0.58 o 
  -3   7  12        2.76        2.85      0.78 o 
  -2   7  12       24.22       25.99      1.07 o 
  -1   7  12       50.18       44.56      1.46 o 
   0   7  12        0.05        0.31      0.53 o 
   1   7  12       37.37       38.52      2.50 o 
   2   7  12       45.05       49.52      1.75 o 
   3   7  12      299.39      304.30     12.52 o 
   4   7  12        7.32        8.71      1.49 o 
   5   7  12        6.44        5.71      0.82 o 
   6   7  12        3.08        3.51      1.19 o 
   7   7  12       13.05       11.69      0.97 o 
   8   7  12       86.62       63.50      5.51 o 
  -4   8  12        1.65        1.44      0.75 o 
  -3   8  12       18.57       16.57      2.03 o 
  -2   8  12       49.92       42.75      1.98 o 
  -1   8  12      226.09      219.45      5.46 o 
   0   8  12        3.47        2.17      0.52 o 
   1   8  12        0.64        1.18      0.58 o 
   2   8  12       51.39       47.58      1.83 o 
   3   8  12        1.74        2.16      0.53 o 
   4   8  12        5.60        3.90      0.78 o 
   5   8  12        0.17        0.02      0.55 o 
   6   8  12       25.54       25.82      3.46 o 
   7   8  12        1.60        0.84      0.65 o 
  -2   9  12        8.22        5.38      0.78 o 
  -1   9  12        1.78        1.60      0.59 o 
   0   9  12        0.79        0.42      0.97 o 
   1   9  12       17.14       16.45      1.27 o 
   2   9  12       12.04       12.61      1.27 o 
   3   9  12       18.19       18.12      0.99 o 
   4   9  12      116.49      125.98      6.48 o 
   5   9  12       29.13       27.81      2.42 o 
   6   9  12        4.33        5.26      1.13 o 
   7   9  12        0.06        0.45      0.90 o 
  -1  10  12        0.19        0.90      0.90 o 
   0  10  12       57.18       52.20      2.55 o 
   1  10  12       14.93       12.30      1.35 o 
   2  10  12       33.40       35.78      2.70 o 
   3  10  12        7.29        6.15      0.95 o 
   4  10  12       89.63       86.89      4.22 o 
   5  10  12        8.96        9.23      0.95 o 
   1  11  12       16.68       13.50      1.35 o 
   2  11  12        3.64        3.02      0.67 o 
   3  11  12        4.21        4.50      0.90 o 
  -3  -9  13        1.21       -0.45      1.35 o 
  -2  -9  13        0.01        0.30      0.52 o 
  -1  -9  13        4.12        4.22      0.51 o 
   0  -9  13        1.32        1.20      0.52 o 
   1  -9  13        7.51        6.19      0.51 o 
   2  -9  13        1.56        2.16      0.61 o 
  -4  -8  13        0.32        0.45      1.35 o 
  -3  -8  13       79.62       74.52      2.55 o 
  -2  -8  13        8.38        8.49      0.72 o 
  -1  -8  13        0.76        1.10      0.52 o 
   0  -8  13        0.05       -0.08      0.39 o 
   1  -8  13       30.54       34.66      1.13 o 
   2  -8  13        3.38        3.47      0.42 o 
   3  -8  13       12.39        8.62      0.55 o 
   4  -8  13       28.77       22.12      1.04 o 
  -5  -7  13       37.06       31.34      1.73 o 
  -4  -7  13        3.13        1.35      1.35 o 
  -3  -7  13        2.49        4.12      1.19 o 
  -2  -7  13        6.52        6.09      0.74 o 
  -1  -7  13        0.65        1.25      0.46 o 
   0  -7  13       44.45       41.80      1.21 o 
   1  -7  13       93.88       91.10      2.05 o 
   2  -7  13       47.50       48.33      1.42 o 
   3  -7  13       23.82       19.66      0.89 o 
   4  -7  13       29.10       24.55      1.03 o 
   5  -7  13        8.04        7.93      0.95 o 
  -6  -6  13        1.88        2.25      1.35 o 
  -5  -6  13       15.01       16.74      1.02 o 
  -4  -6  13       30.05       23.18      1.37 o 
  -3  -6  13        5.54        5.24      0.68 o 
  -2  -6  13       34.45       31.33      1.24 o 
  -1  -6  13        0.90        1.14      0.46 o 
   0  -6  13      302.64      342.64      6.78 o 
   1  -6  13       23.23       23.24      0.88 o 
   2  -6  13       10.26       11.93      0.61 o 
   3  -6  13        8.79        6.30      0.76 o 
   4  -6  13       13.38       12.89      1.17 o 
   5  -6  13       11.40       11.32      0.95 o 
   6  -6  13       20.82       20.78      1.35 o 
  -6  -5  13       13.41       12.50      1.11 o 
  -5  -5  13        4.34        4.45      0.88 o 
  -4  -5  13        1.61        1.96      0.63 o 
  -3  -5  13       26.96       24.13      1.11 o 
  -2  -5  13      676.09      708.63     16.26 o 
  -1  -5  13     1355.96     1432.81     27.26 o 
   0  -5  13     1114.01     1211.69     23.09 o 
   1  -5  13       49.89       55.20      1.51 o 
   2  -5  13       30.24       31.38      1.19 o 
   3  -5  13        7.33        6.09      0.72 o 
   4  -5  13        5.48        7.92      0.79 o 
   5  -5  13       62.69       68.25      3.22 o 
   6  -5  13        1.01        1.57      1.12 o 
   7  -5  13       14.02       13.49      1.35 o 
  -6  -4  13       92.57       94.81      3.64 o 
  -5  -4  13        0.04        0.00      0.69 o 
  -4  -4  13        0.48        1.96      0.63 o 
  -3  -4  13       47.45       49.28      1.66 o 
  -2  -4  13       84.75       88.45      2.46 o 
  -1  -4  13      312.76      354.06      6.95 o 
   0  -4  13       40.86       41.84      1.13 o 
   1  -4  13       37.19       35.37      1.10 o 
   2  -4  13      107.76      117.26      3.67 o 
   3  -4  13      369.58      382.22     10.85 o 
   4  -4  13       14.66       19.32      1.04 o 
   5  -4  13       69.60       67.32      2.58 o 
   6  -4  13       80.73       85.64      3.89 o 
   7  -4  13        6.89        7.65      0.90 o 
  -7  -3  13        7.38        7.16      0.84 o 
  -6  -3  13        5.75        5.93      0.88 o 
  -5  -3  13      232.54      245.66      8.33 o 
  -4  -3  13       69.35       56.45      2.21 o 
  -3  -3  13        4.95        5.73      0.66 o 
  -2  -3  13       42.73       43.60      1.35 o 
  -1  -3  13      160.45      186.66      4.14 o 
   0  -3  13      209.48      223.72      4.77 o 
   1  -3  13       46.61       46.39      1.35 o 
   2  -3  13      771.16      837.65     23.16 o 
   3  -3  13       14.34       18.04      0.97 o 
   4  -3  13       19.04       20.62      1.08 o 
   5  -3  13        0.05        0.62      0.55 o 
   6  -3  13       60.41       62.67      2.57 o 
   7  -3  13        3.46        3.60      0.90 o 
   8  -3  13        3.43        3.60      0.90 o 
  -7  -2  13        9.62        8.73      0.93 o 
  -6  -2  13        7.70        9.00      0.97 o 
  -5  -2  13      195.16      197.65      8.86 o 
  -4  -2  13        9.29        5.69      0.71 o 
  -3  -2  13       12.02       12.51      0.84 o 
  -2  -2  13        2.47        4.18      0.43 o 
  -1  -2  13      118.89      118.27      2.72 o 
   0  -2  13        0.83        1.77      0.31 o 
   1  -2  13      137.32      156.11      3.63 o 
   2  -2  13       25.48       28.25      0.96 o 
   3  -2  13      675.33      716.15     20.45 o 
   4  -2  13       78.39       86.23      4.11 o 
   5  -2  13      665.20      724.77     29.93 o 
   6  -2  13       64.95       62.83      2.40 o 
   7  -2  13       27.72       25.19      1.42 o 
   8  -2  13       52.41       43.62      2.92 o 
  -7  -1  13        2.27        2.25      0.53 o 
  -6  -1  13        5.91        7.04      0.99 o 
  -5  -1  13       68.96       74.77      2.73 o 
  -4  -1  13       21.57       22.79      1.14 o 
  -3  -1  13        3.59        3.43      0.54 o 
  -2  -1  13       20.76       22.14      1.09 o 
  -1  -1  13        7.61        6.90      0.45 o 
   0  -1  13        0.71        1.94      0.34 o 
   1  -1  13       39.85       45.77      1.26 o 
   2  -1  13      282.54      277.90      6.89 o 
   3  -1  13        1.65        1.96      0.50 o 
   4  -1  13        3.27        2.72      0.48 o 
   5  -1  13       48.13       56.48      2.09 o 
   6  -1  13        8.65        8.99      0.74 o 
   7  -1  13        1.07       -0.20      0.48 o 
   8  -1  13        1.52        1.35      0.95 o 
  -7   0  13       13.82       12.93      0.97 o 
  -6   0  13       20.54       20.09      1.42 o 
  -5   0  13        0.00        0.12      0.63 o 
  -4   0  13       27.83       30.66      1.34 o 
  -3   0  13       78.66       81.18      2.41 o 
  -2   0  13        2.87        4.13      0.41 o 
  -1   0  13      165.72      169.40      3.90 o 
   0   0  13      227.74      220.56      4.38 o 
   1   0  13      643.86      719.25     15.75 o 
   2   0  13      244.63      255.20      6.78 o 
   3   0  13       17.12       19.24      0.85 o 
   4   0  13      274.12      310.00      7.61 o 
   5   0  13       93.49       93.70      3.79 o 
   6   0  13       18.81       19.08      1.06 o 
   7   0  13        5.89        6.11      0.88 o 
   8   0  13        0.05        0.08      0.48 o 
   9   0  13        0.51        1.12      0.64 o 
  -7   1  13       11.61        9.90      1.35 o 
  -6   1  13        2.30        2.79      0.55 o 
  -5   1  13      118.47      117.72      4.64 o 
  -4   1  13      116.02      121.32      3.49 o 
  -3   1  13      187.93      190.42      5.00 o 
  -2   1  13        7.57        9.28      1.39 o 
  -1   1  13       15.83       12.81      0.64 o 
   0   1  13      443.71      455.87     10.54 o 
   1   1  13       37.16       36.81      0.99 o 
   2   1  13       25.00       24.18      0.95 o 
   3   1  13      206.22      215.71      5.46 o 
   4   1  13       40.68       43.64      1.43 o 
   5   1  13       16.33       15.22      0.85 o 
   6   1  13      222.84      244.17      7.07 o 
   7   1  13      136.57      149.74      5.42 o 
   8   1  13        2.66        2.91      0.55 o 
   9   1  13        1.84        1.65      0.52 o 
  -6   2  13        6.06        7.30      1.17 o 
  -5   2  13        8.27       10.26      1.56 o 
  -4   2  13       27.40       27.92      1.78 o 
  -3   2  13     1572.33     1619.44     66.27 o 
  -2   2  13      175.67      183.21      6.09 o 
  -1   2  13       21.92       20.29      0.98 o 
   0   2  13      110.65      107.32      3.14 o 
   1   2  13       88.96      101.74      2.61 o 
   2   2  13      552.00      593.10     14.26 o 
   3   2  13      160.33      159.75      5.60 o 
   4   2  13       41.53       37.74      1.30 o 
   5   2  13        3.85        4.79      0.94 o 
   6   2  13        5.95        5.89      0.68 o 
   7   2  13        3.89        3.55      0.64 o 
   8   2  13       86.60       85.83      2.83 o 
   9   2  13       10.45       10.56      0.71 o 
  -6   3  13        0.06        0.45      0.53 o 
  -5   3  13        7.28        8.99      0.76 o 
  -4   3  13       64.65       69.20      2.48 o 
  -3   3  13      783.88      831.99     30.74 o 
  -2   3  13       89.22       85.49      2.84 o 
  -1   3  13       24.23       20.29      0.98 o 
   0   3  13       15.39       12.99      0.82 o 
   1   3  13      156.28      139.94      4.67 o 
   2   3  13      503.77      525.99     14.61 o 
   3   3  13      591.32      601.08     16.37 o 
   4   3  13      138.91      144.82      4.17 o 
   5   3  13      325.04      331.25      8.72 o 
   6   3  13      141.95      144.27      4.94 o 
   7   3  13      332.79      351.82     10.75 o 
   8   3  13       37.59       32.39      1.45 o 
   9   3  13        4.95        4.87      0.59 o 
  -6   4  13        3.51        3.64      0.58 o 
  -5   4  13       13.21       16.44      1.23 o 
  -4   4  13       12.26       13.17      0.99 o 
  -3   4  13      131.91      147.17      4.06 o 
  -2   4  13       63.43       73.59      2.32 o 
  -1   4  13       11.60        8.07      0.64 o 
   0   4  13        1.51        2.51      0.48 o 
   1   4  13        0.49        1.59      0.33 o 
   2   4  13       19.17       19.73      1.27 o 
   3   4  13      512.62      542.08     11.58 o 
   4   4  13      298.20      311.23      6.79 o 
   5   4  13        4.68        6.35      0.57 o 
   6   4  13        6.21        7.36      0.76 o 
   7   4  13       14.47       11.89      1.30 o 
   8   4  13       11.76        8.45      0.79 o 
   9   4  13        0.00        0.55      0.36 o 
  -5   5  13       12.81       10.66      1.35 o 
  -4   5  13       59.27       64.30      2.32 o 
  -3   5  13       66.92       62.91      2.26 o 
  -2   5  13      209.38      214.55      5.61 o 
  -1   5  13       79.83       86.58      2.25 o 
   0   5  13       37.34       36.74      1.34 o 
   1   5  13       17.68       19.18      0.93 o 
   2   5  13       55.90       54.49      1.83 o 
   3   5  13      294.97      309.97      6.79 o 
   4   5  13       11.65       15.42      1.20 o 
   5   5  13       74.77       85.76      2.36 o 
   6   5  13       12.41       15.08      1.37 o 
   7   5  13       21.62       28.23      1.37 o 
   8   5  13       22.12       23.26      1.04 o 
   9   5  13        0.00       -0.18      0.90 o 
  -5   6  13        5.81        5.22      0.58 o 
  -4   6  13       12.30       12.93      1.11 o 
  -3   6  13       14.98       11.04      0.80 o 
  -2   6  13       35.68       31.06      1.34 o 
  -1   6  13      163.23      160.19      3.75 o 
   0   6  13       44.83       40.76      1.45 o 
   1   6  13      770.70      746.58     17.30 o 
   2   6  13       86.24       85.76      2.41 o 
   3   6  13       62.59       74.32      3.47 o 
   4   6  13       49.53       51.20      1.78 o 
   5   6  13        1.10        1.75      0.62 o 
   6   6  13      110.47      119.57      4.14 o 
   7   6  13        0.05        1.05      0.61 o 
   8   6  13       14.71       13.49      1.27 o 
  -4   7  13        5.57        6.18      0.78 o 
  -3   7  13       11.02       12.19      1.07 o 
  -2   7  13        2.03        1.17      0.43 o 
  -1   7  13       26.85       22.37      0.99 o 
   0   7  13        0.70        0.36      0.42 o 
   1   7  13        6.94        8.69      0.93 o 
   2   7  13       17.30       18.98      1.19 o 
   3   7  13        0.00       -0.10      0.59 o 
   4   7  13       39.69       41.18      2.18 o 
   5   7  13        7.23        7.00      1.17 o 
   6   7  13        0.64        0.82      0.84 o 
   7   7  13        0.21       -0.13      0.50 o 
   8   7  13       32.73       26.82      4.72 o 
  -3   8  13        1.23        0.90      0.52 o 
  -2   8  13        1.14        1.29      0.65 o 
  -1   8  13       15.36       12.53      0.94 o 
   0   8  13        0.37        0.18      0.52 o 
   1   8  13       65.86       69.20      2.68 o 
   2   8  13       39.51       40.98      1.98 o 
   3   8  13       41.67       46.83      2.08 o 
   4   8  13       12.19       12.56      1.58 o 
   5   8  13       39.09       43.16      3.07 o 
   6   8  13        3.70        5.26      1.13 o 
   7   8  13        2.83        1.50      0.80 o 
  -2   9  13       17.03       15.11      0.93 o 
  -1   9  13        0.33       -0.17      0.60 o 
   0   9  13        4.60        4.54      0.66 o 
   1   9  13        3.45        4.02      1.48 o 
   2   9  13        1.51        1.71      0.75 o 
   3   9  13        1.07        2.47      0.64 o 
   4   9  13        1.60        1.80      0.58 o 
   5   9  13        1.82        2.55      0.78 o 
   6   9  13        0.97        0.90      0.64 o 
   0  10  13       32.83       30.12      2.47 o 
   1  10  13        5.06        3.49      0.72 o 
   2  10  13        0.08       -0.90      1.35 o 
   3  10  13        1.36        1.57      0.64 o 
   4  10  13        6.71        9.64      1.35 o 
   5  10  13      172.62      141.88      8.11 o 
  -2  -9  14        1.03        0.00      1.35 o 
  -1  -9  14        0.11        0.09      0.53 o 
   0  -9  14       28.76       26.46      1.51 o 
   1  -9  14       25.38       18.89      0.88 o 
   2  -9  14        3.37        1.80      0.45 o 
  -3  -8  14       42.46       42.81      2.37 o 
  -2  -8  14       27.25       28.56      1.24 o 
  -1  -8  14       26.73       28.44      1.22 o 
   0  -8  14       29.96       30.79      1.37 o 
   1  -8  14        0.18        0.18      0.38 o 
   2  -8  14       25.65       23.18      1.28 o 
   3  -8  14        0.88        0.90      0.45 o 
   4  -8  14        7.12        3.60      0.90 o 
  -4  -7  14       32.68       27.18      1.73 o 
  -3  -7  14        1.04        2.16      0.58 o 
  -2  -7  14        3.46        4.57      0.64 o 
  -1  -7  14        0.82        0.68      0.44 o 
   0  -7  14       39.81       44.61      1.32 o 
   1  -7  14       92.77       84.06      1.95 o 
   2  -7  14        4.88        3.27      0.48 o 
   3  -7  14       69.77       61.84      1.72 o 
   4  -7  14        1.98        2.88      0.52 o 
   5  -7  14        7.03        6.53      0.64 o 
  -5  -6  14        2.41        1.98      0.75 o 
  -4  -6  14        9.75        9.33      1.62 o 
  -3  -6  14       55.91       53.96      1.86 o 
  -2  -6  14       19.31       19.62      0.97 o 
  -1  -6  14       29.54       32.70      1.10 o 
   0  -6  14      557.78      591.39     11.47 o 
   1  -6  14       47.15       54.49      1.44 o 
   2  -6  14        0.00        0.57      0.41 o 
   3  -6  14       25.69       26.61      1.11 o 
   4  -6  14       22.20       19.34      1.30 o 
   5  -6  14        0.03        0.22      0.64 o 
   6  -6  14        2.27        0.90      0.90 o 
  -6  -5  14       24.90       21.41      1.25 o 
  -5  -5  14        0.92        0.76      0.69 o 
  -4  -5  14        4.76        5.07      0.68 o 
  -3  -5  14       12.71       11.70      0.79 o 
  -2  -5  14       58.93       59.17      1.84 o 
  -1  -5  14       16.29       17.47      0.96 o 
   0  -5  14       25.51       34.75      1.09 o 
   1  -5  14      387.13      417.20      8.18 o 
   2  -5  14        4.05        4.87      1.15 o 
   3  -5  14        0.99        0.72      0.45 o 
   4  -5  14        0.00       -0.10      0.44 o 
   5  -5  14       63.17       65.77      2.57 o 
   6  -5  14        3.67        2.94      0.64 o 
  -6  -4  14       50.74       51.53      2.22 o 
  -5  -4  14       29.81       29.15      1.69 o 
  -4  -4  14      104.79       97.96      2.90 o 
  -3  -4  14        6.50        6.14      0.64 o 
  -2  -4  14       20.29       23.98      1.03 o 
  -1  -4  14        4.63        5.84      0.47 o 
   0  -4  14     1888.05     2047.30     38.74 o 
   1  -4  14       96.17      108.35      2.40 o 
   2  -4  14       20.43       26.06      1.07 o 
   3  -4  14       73.11       80.56      2.27 o 
   4  -4  14      175.78      193.33      5.73 o 
   5  -4  14      121.51      114.18      6.11 o 
   6  -4  14        6.60        6.64      0.78 o 
   7  -4  14        2.68        3.15      0.90 o 
  -6  -3  14        0.84        0.90      0.65 o 
  -5  -3  14        0.67        1.14      0.69 o 
  -4  -3  14       70.28       59.51      2.73 o 
  -3  -3  14       15.12       19.75      1.10 o 
  -2  -3  14      113.71      121.67      3.72 o 
  -1  -3  14        2.06        4.64      0.57 o 
   0  -3  14      692.15      758.12     16.90 o 
   1  -3  14      639.22      696.10     14.13 o 
   2  -3  14       28.70       30.92      1.35 o 
   3  -3  14       33.71       36.04      1.47 o 
   4  -3  14      109.40      120.07      3.75 o 
   5  -3  14        0.00       -0.20      0.48 o 
   6  -3  14       35.22       38.15      1.83 o 
   7  -3  14       61.99       63.90      4.05 o 
   8  -3  14        3.38        1.80      0.90 o 
  -6  -2  14        0.25        0.58      0.67 o 
  -5  -2  14       44.67       36.44      2.79 o 
  -4  -2  14       14.90       14.61      1.02 o 
  -3  -2  14       12.19       12.95      1.11 o 
  -2  -2  14       22.53       27.36      1.22 o 
  -1  -2  14       52.41       58.90      1.58 o 
   0  -2  14       20.64       18.91      0.85 o 
   1  -2  14        3.66        3.57      0.41 o 
   2  -2  14        2.16        2.73      0.41 o 
   3  -2  14       36.41       38.98      1.23 o 
   4  -2  14       56.56       59.76      2.26 o 
   5  -2  14        5.55        6.13      0.74 o 
   6  -2  14        0.36       -0.04      0.48 o 
   7  -2  14        3.27        3.94      0.60 o 
   8  -2  14        3.25        2.75      0.62 o 
  -6  -1  14        1.62        2.17      0.84 o 
  -5  -1  14       17.27       16.90      1.62 o 
  -4  -1  14      108.37      103.24      3.44 o 
  -3  -1  14        0.17        0.86      0.49 o 
  -2  -1  14       52.60       51.73      1.44 o 
  -1  -1  14      125.06      134.97      3.18 o 
   0  -1  14       27.23       25.92      0.90 o 
   1  -1  14        3.00        4.01      0.39 o 
   2  -1  14        0.77        2.67      0.39 o 
   3  -1  14        0.07        0.39      0.43 o 
   4  -1  14       43.01       46.22      1.83 o 
   5  -1  14      211.82      224.95     11.21 o 
   6  -1  14        0.40        1.04      0.69 o 
   7  -1  14        2.29        2.49      0.84 o 
   8  -1  14        0.07        0.34      0.58 o 
  -6   0  14        3.27        4.07      0.85 o 
  -5   0  14        8.67       10.11      0.84 o 
  -4   0  14        0.02        0.77      0.86 o 
  -3   0  14      271.51      294.06      7.42 o 
  -2   0  14        3.30        2.61      0.88 o 
  -1   0  14       82.86       77.99      2.04 o 
   0   0  14       17.76       21.22      1.42 o 
   1   0  14       49.05       51.54      1.31 o 
   2   0  14       20.30       22.76      0.83 o 
   3   0  14      122.26      142.17      3.71 o 
   4   0  14        0.53        1.45      0.46 o 
   5   0  14       20.26       19.60      1.02 o 
   6   0  14      117.50      114.40      6.97 o 
   7   0  14        8.31        7.26      0.74 o 
   8   0  14        2.48        2.68      0.55 o 
   9   0  14        0.11       -0.45      0.90 o 
  -6   1  14        0.03        0.10      0.59 o 
  -5   1  14      120.29      125.57      4.05 o 
  -4   1  14       70.20       70.85      2.62 o 
  -3   1  14       96.32      100.98      2.97 o 
  -2   1  14       31.93       29.99      1.14 o 
  -1   1  14       88.71       87.17      2.23 o 
   0   1  14      148.03      155.65      3.31 o 
   1   1  14      130.02      140.10      3.05 o 
   2   1  14      445.76      488.95     13.15 o 
   3   1  14      349.80      386.70     11.79 o 
   4   1  14        9.01       12.87      0.75 o 
   5   1  14      282.87      304.84      7.65 o 
   6   1  14        2.06        3.36      0.63 o 
   7   1  14       33.83       42.35      1.75 o 
   8   1  14       38.77       36.36      1.53 o 
   9   1  14       12.57        9.47      0.95 o 
  -6   2  14        1.56        1.52      0.58 o 
  -5   2  14       91.57       96.60      3.20 o 
  -4   2  14        0.00        1.20      0.78 o 
  -3   2  14      118.46      123.07      3.92 o 
  -2   2  14      383.83      390.68     13.64 o 
  -1   2  14       61.19       51.09      1.67 o 
   0   2  14       42.80       49.64      2.37 o 
   1   2  14        5.90        7.83      0.75 o 
   2   2  14      274.95      323.75      7.96 o 
   3   2  14       10.86       10.68      0.74 o 
   4   2  14        8.87        8.60      0.74 o 
   5   2  14       19.07       19.25      1.00 o 
   6   2  14        1.24        1.24      0.52 o 
   7   2  14       89.79       87.65      2.83 o 
   8   2  14       24.32       23.52      1.20 o 
   9   2  14       21.24       18.61      1.62 o 
  -6   3  14        0.90        0.79      0.66 o 
  -5   3  14        0.00        5.02      3.40 o 
  -4   3  14        2.36        3.79      0.76 o 
  -3   3  14     1323.64     1393.77     33.24 o 
  -2   3  14      483.12      505.47     18.28 o 
  -1   3  14      965.15      918.35     21.89 o 
   0   3  14        1.01        0.53      0.33 o 
   1   3  14       54.84       49.60      1.73 o 
   2   3  14       18.67       23.57      0.95 o 
   3   3  14        1.83        1.46      0.39 o 
   4   3  14      248.44      248.05      5.92 o 
   5   3  14       60.22       67.44      2.45 o 
   6   3  14        4.66        3.73      0.57 o 
   7   3  14        5.33        7.67      0.74 o 
   8   3  14       30.12       33.07      1.45 o 
   9   3  14       19.96       17.83      0.94 o 
  -5   4  14        4.42        2.99      0.53 o 
  -4   4  14        4.25        3.74      0.71 o 
  -3   4  14       13.22       16.52      0.98 o 
  -2   4  14       70.08       69.63      2.29 o 
  -1   4  14      143.59      140.00      3.40 o 
   0   4  14      401.19      395.05     10.50 o 
   1   4  14      367.55      348.06      8.98 o 
   2   4  14        9.62       10.39      0.66 o 
   3   4  14        4.26        5.33      0.89 o 
   4   4  14       66.62       73.82      3.05 o 
   5   4  14       66.90       69.25      2.23 o 
   6   4  14        2.76        4.04      0.68 o 
   7   4  14       26.31       26.42      1.62 o 
   8   4  14        5.71        8.23      0.91 o 
   9   4  14      152.62      138.57      6.00 o 
  -5   5  14        7.13        9.94      0.97 o 
  -4   5  14        0.70        0.90      0.53 o 
  -3   5  14        2.30        3.33      0.60 o 
  -2   5  14       69.45       78.52      2.69 o 
  -1   5  14      961.78      954.35     20.74 o 
   0   5  14        0.01        0.30      0.48 o 
   1   5  14      135.86      135.41      3.53 o 
   2   5  14        1.49        4.37      1.78 o 
   3   5  14      129.61      138.74      3.49 o 
   4   5  14      373.64      399.47      9.49 o 
   5   5  14      110.21      115.31      3.04 o 
   6   5  14        0.32        0.84      0.47 o 
   7   5  14        2.39        1.87      0.55 o 
   8   5  14        0.33        1.25      0.52 o 
  -4   6  14        7.07        7.41      0.84 o 
  -3   6  14       11.97       11.30      0.80 o 
  -2   6  14       24.07       25.31      1.22 o 
  -1   6  14      427.78      434.28      8.88 o 
   0   6  14       15.81       15.12      1.01 o 
   1   6  14       51.88       53.60      1.69 o 
   2   6  14      128.41      120.21      3.47 o 
   3   6  14      173.95      190.22      5.28 o 
   4   6  14        2.20        2.63      0.52 o 
   5   6  14       32.09       29.62      1.32 o 
   6   6  14       13.61       14.24      4.05 o 
   7   6  14        0.01       -0.11      1.16 o 
   8   6  14        2.18        3.79      1.08 o 
  -4   7  14        0.51        1.57      0.64 o 
  -3   7  14       16.00       15.91      1.04 o 
  -2   7  14        0.01       -0.03      0.46 o 
  -1   7  14       16.97       15.13      0.75 o 
   0   7  14       98.54       93.41      2.67 o 
   1   7  14        0.12        0.82      0.48 o 
   2   7  14       53.66       56.10      2.42 o 
   3   7  14       12.42       12.33      1.11 o 
   4   7  14       20.32       19.71      1.30 o 
   5   7  14        1.34        0.76      0.55 o 
   6   7  14        0.90       -0.55      0.55 o 
   7   7  14        0.05        0.34      0.58 o 
  -3   8  14       10.96        6.30      1.35 o 
  -2   8  14        3.93        2.61      0.75 o 
  -1   8  14      110.91       96.37      2.82 o 
   0   8  14       20.47       20.47      1.51 o 
   1   8  14       54.66       55.23      3.00 o 
   2   8  14      127.41      130.76      4.42 o 
   3   8  14       24.36       23.53      1.46 o 
   4   8  14        0.12        0.71      0.65 o 
   5   8  14       36.60       38.60      2.89 o 
   6   8  14       10.93        9.74      2.02 o 
   7   8  14        4.38        2.74      1.57 o 
  -1   9  14        2.20        0.34      0.58 o 
   0   9  14        0.49        0.22      0.58 o 
   1   9  14        4.03        4.39      0.87 o 
   2   9  14        5.93        6.15      0.75 o 
   3   9  14       71.60       71.15      3.18 o 
   4   9  14      133.36      142.51      5.73 o 
   5   9  14       77.13       74.95      3.38 o 
   6   9  14        2.56        1.80      0.90 o 
   1  10  14       24.41       22.94      1.41 o 
   2  10  14       17.70       17.74      2.80 o 
   3  10  14        6.08        7.05      0.75 o 
   4  10  14        6.67        5.85      1.35 o 
  -3  -8  15        8.95        9.45      1.35 o 
  -2  -8  15        0.01        0.59      0.46 o 
  -1  -8  15       30.97       26.12      1.16 o 
   0  -8  15       11.34        9.23      0.72 o 
   1  -8  15        6.41        6.34      0.42 o 
   2  -8  15       13.63       10.62      0.67 o 
   3  -8  15        1.13        0.90      0.32 o 
  -4  -7  15        0.60        1.57      0.64 o 
  -3  -7  15        3.21        2.02      0.58 o 
  -2  -7  15       13.58       11.59      0.80 o 
  -1  -7  15        0.65        0.52      0.49 o 
   0  -7  15        0.26        1.40      0.40 o 
   1  -7  15       15.07       14.77      0.63 o 
   2  -7  15        0.82        0.39      0.35 o 
   3  -7  15       10.69       10.12      0.68 o 
   4  -7  15       69.88       64.62      2.24 o 
  -5  -6  15        7.43        8.10      1.35 o 
  -4  -6  15        1.23        1.95      0.78 o 
  -3  -6  15      135.61      139.60      3.87 o 
  -2  -6  15       51.02       50.97      1.63 o 
  -1  -6  15      110.95      116.58      3.08 o 
   0  -6  15       39.33       43.64      1.22 o 
   1  -6  15        8.16        7.28      0.49 o 
   2  -6  15        0.06       -0.05      0.40 o 
   3  -6  15       27.95       29.70      1.01 o 
   4  -6  15        0.12       -0.08      0.41 o 
   5  -6  15        9.59        7.34      0.75 o 
  -5  -5  15       14.82       16.28      1.11 o 
  -4  -5  15        0.08        0.82      0.65 o 
  -3  -5  15        4.19        4.63      0.66 o 
  -2  -5  15       23.72       29.14      1.20 o 
  -1  -5  15      866.45      921.04     22.15 o 
   0  -5  15      725.02      809.67     18.12 o 
   1  -5  15      110.86      126.50      2.76 o 
   2  -5  15      149.21      165.83      3.80 o 
   3  -5  15       27.48       24.10      1.02 o 
   4  -5  15        0.00       -0.13      0.47 o 
   5  -5  15       42.50       42.27      1.73 o 
   6  -5  15        6.45        6.07      0.90 o 
  -6  -4  15        2.14        3.36      0.69 o 
  -5  -4  15       32.33       28.42      1.63 o 
  -4  -4  15        0.20        0.26      0.56 o 
  -3  -4  15       28.00       26.88      1.43 o 
  -2  -4  15       62.13       61.17      1.89 o 
  -1  -4  15       86.96      101.50      2.77 o 
   0  -4  15      105.41      106.17      2.55 o 
   1  -4  15       66.09       82.34      2.10 o 
   2  -4  15       19.80       23.79      1.05 o 
   3  -4  15      109.44      112.63      2.99 o 
   4  -4  15       36.51       42.06      1.77 o 
   5  -4  15       21.01       18.73      1.02 o 
   6  -4  15        3.10        4.61      0.65 o 
   7  -4  15        0.56        2.25      0.90 o 
  -6  -3  15        2.79        4.82      0.71 o 
  -5  -3  15       12.47       10.10      1.11 o 
  -4  -3  15      104.79      105.07      3.48 o 
  -3  -3  15       79.46       79.27      2.50 o 
  -2  -3  15       24.79       24.38      1.17 o 
  -1  -3  15       27.53       32.09      1.09 o 
   0  -3  15     1026.82     1175.04     24.24 o 
   1  -3  15      242.75      289.43      6.71 o 
   2  -3  15      105.37      125.30      3.47 o 
   3  -3  15       81.75       83.78      2.47 o 
   4  -3  15      147.90      170.27      5.11 o 
   5  -3  15       14.32       14.50      1.15 o 
   6  -3  15       12.70       12.53      0.94 o 
   7  -3  15      115.63      103.07      9.23 o 
  -6  -2  15        1.85        1.63      0.58 o 
  -5  -2  15       30.07       28.12      1.43 o 
  -4  -2  15      556.53      545.65     17.62 o 
  -3  -2  15        2.07        5.44      0.66 o 
  -2  -2  15       44.18       46.84      1.63 o 
  -1  -2  15       68.77       67.77      1.67 o 
   0  -2  15       47.40       52.90      1.56 o 
   1  -2  15      379.14      418.02      9.42 o 
   2  -2  15      114.97      130.45      3.18 o 
   3  -2  15       81.51       86.66      2.23 o 
   4  -2  15      124.94      139.75      4.25 o 
   5  -2  15       63.84       69.77      2.42 o 
   6  -2  15       16.75       12.25      0.89 o 
   7  -2  15       25.85       20.83      1.28 o 
   8  -2  15        0.02        0.00      0.45 o 
  -6  -1  15        1.01        1.09      0.65 o 
  -5  -1  15       10.12        9.70      1.17 o 
  -4  -1  15       11.58       13.22      1.02 o 
  -3  -1  15       10.51        9.34      0.80 o 
  -2  -1  15       14.02       16.16      0.74 o 
  -1  -1  15       14.88       14.13      0.72 o 
   0  -1  15       13.86       15.72      0.72 o 
   1  -1  15      264.43      280.87      5.88 o 
   2  -1  15        5.65        7.48      0.89 o 
   3  -1  15       17.08       20.16      0.93 o 
   4  -1  15       17.78       17.55      0.94 o 
   5  -1  15       64.58       66.18      2.02 o 
   6  -1  15       33.79       31.30      2.38 o 
   7  -1  15        8.34        6.85      0.63 o 
   8  -1  15        3.15        3.53      0.73 o 
  -6   0  15        0.38        0.26      0.65 o 
  -5   0  15       34.99       38.63      1.88 o 
  -4   0  15        1.59        3.60      1.08 o 
  -3   0  15      214.39      202.80      5.31 o 
  -2   0  15       15.10       15.48      0.81 o 
  -1   0  15       22.95       28.58      1.02 o 
   0   0  15        1.28        1.64      0.39 o 
   1   0  15      646.77      691.49     13.93 o 
   2   0  15       16.25       19.81      0.77 o 
   3   0  15       47.50       55.82      1.71 o 
   4   0  15       24.31       26.08      0.97 o 
   5   0  15       46.33       49.93      1.75 o 
   6   0  15       11.33       10.61      1.85 o 
   7   0  15       42.87       45.46      2.14 o 
   8   0  15        1.01        2.49      0.48 o 
  -6   1  15        0.00       -0.18      0.60 o 
  -5   1  15       34.74       36.67      1.72 o 
  -4   1  15       13.84       14.53      0.99 o 
  -3   1  15      187.91      194.14      5.99 o 
  -2   1  15      283.14      289.06      6.63 o 
  -1   1  15        5.16        5.96      0.52 o 
   0   1  15       54.17       53.68      1.40 o 
   1   1  15      146.23      160.19      3.49 o 
   2   1  15        2.04        2.60      0.47 o 
   3   1  15       98.40      112.12      4.96 o 
   4   1  15      152.20      156.15      4.99 o 
   5   1  15        0.44        1.17      0.47 o 
   6   1  15        0.08        0.58      0.47 o 
   7   1  15        0.40        0.99      0.55 o 
   8   1  15        0.67        0.18      0.60 o 
  -6   2  15        5.16        7.81      1.08 o 
  -5   2  15        3.53        2.83      0.55 o 
  -4   2  15       14.66       13.67      1.19 o 
  -3   2  15      114.22      112.97      7.61 o 
  -2   2  15      756.00      776.40     21.41 o 
  -1   2  15      247.12      249.94      7.20 o 
   0   2  15        7.38        7.57      0.83 o 
   1   2  15       26.48       25.67      2.07 o 
   2   2  15      149.45      168.94      4.40 o 
   3   2  15       35.10       37.73      1.27 o 
   4   2  15       61.38       62.39      1.77 o 
   5   2  15       78.33       78.96      2.11 o 
   6   2  15      102.76       98.69      2.86 o 
   7   2  15      139.47      142.00      4.73 o 
   8   2  15        0.55        0.26      0.50 o 
  -5   3  15       13.54       13.40      1.30 o 
  -4   3  15        2.31        1.95      0.59 o 
  -3   3  15       44.76       44.90      1.71 o 
  -2   3  15      470.53      489.94     14.72 o 
  -1   3  15      312.25      297.30      7.46 o 
   0   3  15       40.79       36.42      1.45 o 
   1   3  15        0.04        3.71      1.56 o 
   2   3  15        0.02        1.60      0.88 o 
   3   3  15       31.66       34.47      1.17 o 
   4   3  15       17.42       26.86      1.06 o 
   5   3  15        0.02        0.42      0.34 o 
   6   3  15        5.86        5.33      0.69 o 
   7   3  15        1.90        1.90      0.84 o 
   8   3  15        0.44        1.88      0.58 o 
  -5   4  15        7.70        8.26      0.67 o 
  -4   4  15       10.09       11.77      0.79 o 
  -3   4  15       61.38       70.65      2.17 o 
  -2   4  15      137.25      148.74      4.06 o 
  -1   4  15       40.60       41.61      1.42 o 
   0   4  15       12.22       10.41      0.79 o 
   1   4  15       72.82       70.19      2.21 o 
   2   4  15      160.53      168.45      4.67 o 
   3   4  15        0.73        0.78      0.44 o 
   4   4  15        8.38       10.03      0.67 o 
   5   4  15       12.66       13.07      0.99 o 
   6   4  15       34.75       30.56      2.16 o 
   7   4  15       39.49       40.34      2.53 o 
   8   4  15        6.41        4.08      0.56 o 
  -5   5  15        1.46        0.67      0.64 o 
  -4   5  15        5.37        6.84      0.71 o 
  -3   5  15        1.87        2.61      0.60 o 
  -2   5  15        5.16        7.16      1.08 o 
  -1   5  15     1729.46     1726.94     36.80 o 
   0   5  15       28.20       30.40      1.55 o 
   1   5  15        2.15        2.98      0.49 o 
   2   5  15        4.07        7.07      1.26 o 
   3   5  15        0.29        1.80      0.65 o 
   4   5  15       39.89       48.10      1.82 o 
   5   5  15        1.04        1.30      0.47 o 
   6   5  15        1.61        2.22      0.84 o 
   7   5  15        1.97        0.58      0.65 o 
   8   5  15       19.04       15.12      1.50 o 
  -4   6  15        0.79        0.75      0.52 o 
  -3   6  15        0.48       -0.10      0.46 o 
  -2   6  15        3.36        4.67      0.63 o 
  -1   6  15      281.84      296.63      6.74 o 
   0   6  15       42.12       40.54      1.51 o 
   1   6  15      491.44      501.21     13.02 o 
   2   6  15      173.01      176.21      4.83 o 
   3   6  15       71.36       72.90      2.38 o 
   4   6  15      137.83      143.43      4.75 o 
   5   6  15      113.63      119.02      3.96 o 
   6   6  15       52.86       48.86      4.16 o 
   7   6  15        0.21       -0.42      0.42 o 
   8   6  15        5.38        4.61      0.65 o 
  -3   7  15        4.52        5.34      0.73 o 
  -2   7  15       22.75       22.46      1.01 o 
  -1   7  15        6.23        8.07      0.66 o 
   0   7  15        5.23        4.60      0.53 o 
   1   7  15        2.78        1.48      0.53 o 
   2   7  15        2.28        2.04      0.48 o 
   3   7  15       17.92       17.63      1.19 o 
   4   7  15       33.45       35.17      2.05 o 
   5   7  15       40.74       37.99      1.72 o 
   6   7  15        1.54        2.21      0.61 o 
   7   7  15        0.04        0.72      0.68 o 
  -2   8  15        1.46        0.63      0.90 o 
  -1   8  15        3.99        3.72      0.51 o 
   0   8  15       87.33       83.39      2.50 o 
   1   8  15       59.25       59.14      2.42 o 
   2   8  15        2.83        3.99      0.97 o 
   3   8  15      132.49      142.12      6.08 o 
   4   8  15       17.15       16.29      1.41 o 
   5   8  15        8.37        7.04      0.95 o 
   6   8  15        2.12        3.60      0.90 o 
   0   9  15        0.57        0.00      0.60 o 
   1   9  15        3.01        4.05      0.95 o 
   2   9  15        5.64        4.59      1.19 o 
   3   9  15        8.43       12.44      1.08 o 
   4   9  15       22.45       19.62      1.41 o 
   5   9  15        0.75        1.26      0.75 o 
   2  10  15       12.88       11.96      0.95 o 
   3  10  15        6.51        6.15      0.71 o 
  -2  -8  16        1.16        0.90      0.90 o 
  -1  -8  16       25.37       26.67      1.26 o 
   0  -8  16        1.14        1.21      0.47 o 
   1  -8  16        3.73        4.66      0.58 o 
   2  -8  16        0.15        0.22      0.32 o 
  -3  -7  16        3.23        3.97      0.58 o 
  -2  -7  16       17.30       16.31      0.87 o 
  -1  -7  16        4.14        5.20      0.51 o 
   0  -7  16        1.00        1.21      0.51 o 
   1  -7  16        0.19        0.22      0.44 o 
   2  -7  16        0.26        0.13      0.32 o 
   3  -7  16       60.90       61.60      2.61 o 
   4  -7  16        0.00       -0.45      0.45 o 
  -4  -6  16        0.00       -0.64      0.64 o 
  -3  -6  16       10.89        9.34      0.68 o 
  -2  -6  16        4.79        5.22      0.62 o 
  -1  -6  16        0.58        1.90      0.50 o 
   0  -6  16      117.51      125.63      2.97 o 
   1  -6  16       10.01       12.72      0.65 o 
   2  -6  16       48.63       43.84      1.29 o 
   3  -6  16        9.36       10.26      0.61 o 
   4  -6  16        0.45        0.85      0.29 o 
   5  -6  16        0.20        0.00      0.52 o 
  -5  -5  16       11.50       10.80      1.35 o 
  -4  -5  16        2.97        2.00      0.59 o 
  -3  -5  16        0.09        0.52      0.49 o 
  -2  -5  16      126.03      118.81      3.15 o 
  -1  -5  16        4.74        6.03      0.56 o 
   0  -5  16      170.87      195.48      4.39 o 
   1  -5  16        1.92        3.45      0.49 o 
   2  -5  16      552.78      602.14     12.62 o 
   3  -5  16       43.05       43.53      1.91 o 
   4  -5  16        2.99        5.28      0.84 o 
   5  -5  16       21.10       18.43      1.23 o 
   6  -5  16       57.66       54.90      3.15 o 
  -5  -4  16       53.90       51.99      4.18 o 
  -4  -4  16        0.09       -0.62      0.62 o 
  -3  -4  16       19.13       16.24      0.99 o 
  -2  -4  16       65.81       65.30      2.09 o 
  -1  -4  16      118.13      126.51      3.03 o 
   0  -4  16      138.09      147.23      3.44 o 
   1  -4  16      116.09      133.76      3.13 o 
   2  -4  16      402.94      456.54     10.59 o 
   3  -4  16        0.58        1.39      0.51 o 
   4  -4  16        0.39        0.39      0.37 o 
   5  -4  16        1.83        3.47      0.59 o 
   6  -4  16        4.02        2.31      0.58 o 
  -5  -3  16       17.23       14.47      1.11 o 
  -4  -3  16      317.27      299.33      8.91 o 
  -3  -3  16        4.94        6.81      0.72 o 
  -2  -3  16       60.46       52.07      1.86 o 
  -1  -3  16       43.70       44.23      1.39 o 
   0  -3  16      274.87      297.90      7.08 o 
   1  -3  16      293.67      342.11      7.91 o 
   2  -3  16      778.16      867.52     21.37 o 
   3  -3  16       18.68       17.34      0.91 o 
   4  -3  16      344.37      380.79     10.80 o 
   5  -3  16       44.62       46.78      1.82 o 
   6  -3  16        0.73        1.05      0.78 o 
   7  -3  16       16.67       13.66      2.27 o 
  -6  -2  16        9.71        9.92      1.12 o 
  -5  -2  16       52.51       54.50      2.11 o 
  -4  -2  16       40.75       37.45      1.66 o 
  -3  -2  16      111.99      104.11      3.44 o 
  -2  -2  16        7.76        5.14      0.66 o 
  -1  -2  16       14.84       17.46      0.82 o 
   0  -2  16      194.49      216.25      5.10 o 
   1  -2  16      211.51      227.18      5.27 o 
   2  -2  16      559.73      627.55     15.36 o 
   3  -2  16       95.70      103.11      3.15 o 
   4  -2  16        0.02        0.45      0.53 o 
   5  -2  16       34.54       35.04      1.51 o 
   6  -2  16        3.36        3.22      0.49 o 
   7  -2  16       78.87       63.11      2.24 o 
  -6  -1  16        1.09        0.45      0.52 o 
  -5  -1  16       34.17       34.76      2.56 o 
  -4  -1  16       15.73       18.66      1.17 o 
  -3  -1  16      286.24      261.33      9.05 o 
  -2  -1  16       26.62       30.97      1.20 o 
  -1  -1  16       55.83       59.40      2.11 o 
   0  -1  16        4.57        4.77      0.65 o 
   1  -1  16       14.41       16.24      0.84 o 
   2  -1  16      155.19      165.21      3.95 o 
   3  -1  16       20.13       25.28      1.06 o 
   4  -1  16      302.23      308.47      9.53 o 
   5  -1  16       21.75       20.23      1.00 o 
   6  -1  16        0.02        0.41      0.39 o 
   7  -1  16       34.15       31.14      1.93 o 
   8  -1  16       13.09       11.14      1.12 o 
  -6   0  16        1.60        1.35      0.64 o 
  -5   0  16       45.94       47.98      3.65 o 
  -4   0  16        9.46        8.03      0.77 o 
  -3   0  16       32.25       42.42      1.57 o 
  -2   0  16        6.54        6.56      0.85 o 
  -1   0  16       39.04       39.58      1.32 o 
   0   0  16       38.42       44.86      1.36 o 
   1   0  16        1.35        1.85      0.35 o 
   2   0  16      142.74      176.69      4.17 o 
   3   0  16       45.57       54.90      2.29 o 
   4   0  16       60.50       64.20      2.07 o 
   5   0  16        0.37        0.20      0.39 o 
   6   0  16       38.60       38.30      2.92 o 
   7   0  16        0.92        1.29      0.50 o 
   8   0  16        6.58        5.86      0.48 o 
  -6   1  16       25.91       22.49      1.80 o 
  -5   1  16       15.55       15.66      1.21 o 
  -4   1  16        6.67        6.95      0.84 o 
  -3   1  16       66.67       65.69      2.50 o 
  -2   1  16       81.16       83.73      2.54 o 
  -1   1  16      195.28      186.25      4.39 o 
   0   1  16       26.05       27.77      0.98 o 
   1   1  16        3.04        2.87      0.42 o 
   2   1  16       83.12       93.12      2.45 o 
   3   1  16      166.56      205.01      5.94 o 
   4   1  16      101.65       95.66      3.62 o 
   5   1  16       55.03       58.02      2.02 o 
   6   1  16       30.94       35.42      1.50 o 
   7   1  16       11.89       10.16      1.30 o 
   8   1  16        0.20        0.79      0.45 o 
  -5   2  16        0.75        0.67      0.45 o 
  -4   2  16       56.65       58.85      2.17 o 
  -3   2  16       56.53       56.00      2.44 o 
  -2   2  16      117.69      123.15      4.42 o 
  -1   2  16      459.33      469.79     13.20 o 
   0   2  16       23.05       24.56      1.10 o 
   1   2  16        3.49        4.50      0.58 o 
   2   2  16        0.13        0.51      0.54 o 
   3   2  16        0.52       -0.13      0.39 o 
   4   2  16       52.31       58.12      1.69 o 
   5   2  16       15.00       17.45      0.84 o 
   6   2  16        0.82        1.10      0.63 o 
   7   2  16        9.75       11.19      1.15 o 
   8   2  16       57.86       55.75      3.20 o 
  -5   3  16        2.12        3.11      0.65 o 
  -4   3  16        5.92        5.60      0.59 o 
  -3   3  16       65.17       63.68      2.12 o 
  -2   3  16        5.12        8.38      1.61 o 
  -1   3  16       85.39       87.50      2.65 o 
   0   3  16       52.31       47.73      1.67 o 
   1   3  16       15.04       17.47      1.43 o 
   2   3  16       16.01       19.54      0.99 o 
   3   3  16        0.08       -0.13      0.39 o 
   4   3  16      238.69      275.97      6.27 o 
   5   3  16        2.27        3.26      0.56 o 
   6   3  16        5.72        5.02      0.74 o 
   7   3  16       21.48       20.12      1.28 o 
   8   3  16        9.26        7.63      0.97 o 
  -5   4  16       24.98       23.84      1.80 o 
  -4   4  16       15.79       17.47      0.99 o 
  -3   4  16       71.62       79.74      2.96 o 
  -2   4  16        6.69        8.07      0.75 o 
  -1   4  16      246.25      252.84      6.46 o 
   0   4  16      194.65      189.03      5.19 o 
   1   4  16       66.62       66.64      2.23 o 
   2   4  16        0.38        0.11      0.45 o 
   3   4  16        4.51        4.63      0.62 o 
   4   4  16      220.07      239.23      5.57 o 
   5   4  16       15.59       14.86      0.83 o 
   6   4  16        1.19        0.88      0.52 o 
   7   4  16       28.61       23.99      1.11 o 
   8   4  16        3.67        3.77      0.53 o 
  -4   5  16        6.32        7.11      0.67 o 
  -3   5  16        8.99       10.86      0.75 o 
  -2   5  16        0.01        0.12      0.54 o 
  -1   5  16      142.90      150.22      3.88 o 
   0   5  16      104.22      101.86      3.68 o 
   1   5  16       63.41       64.06      1.96 o 
   2   5  16       49.73       53.17      1.83 o 
   3   5  16        4.11        5.14      0.62 o 
   4   5  16        7.79        8.85      0.64 o 
   5   5  16      293.81      301.62      8.44 o 
   6   5  16       48.83       46.30      2.25 o 
   7   5  16        3.26        3.33      0.56 o 
   8   5  16        1.78        1.56      0.39 o 
  -3   6  16       23.45       20.52      0.99 o 
  -2   6  16       52.82       59.70      1.94 o 
  -1   6  16       59.04       54.35      2.37 o 
   0   6  16       56.10       58.03      1.92 o 
   1   6  16       87.99       91.34      2.86 o 
   2   6  16       34.41       35.34      1.45 o 
   3   6  16       67.26       67.88      2.28 o 
   4   6  16        6.49        4.87      0.58 o 
   5   6  16       41.54       46.94      2.27 o 
   6   6  16       12.48       11.54      0.80 o 
   7   6  16       12.80       10.71      0.72 o 
  -3   7  16        0.05        0.00      0.90 o 
  -2   7  16        0.76        0.90      0.43 o 
  -1   7  16        5.90        6.94      0.76 o 
   0   7  16        0.00        0.35      0.45 o 
   1   7  16      222.39      230.98      6.24 o 
   2   7  16        0.74        2.16      0.53 o 
   3   7  16      183.20      171.82      4.77 o 
   4   7  16        5.35        7.05      0.69 o 
   5   7  16        3.05        3.15      0.65 o 
   6   7  16        2.35        2.51      0.48 o 
   7   7  16        0.01        0.45      0.80 o 
  -1   8  16       15.20       15.07      1.59 o 
   0   8  16        1.46        0.63      0.53 o 
   1   8  16       56.90       59.58      3.57 o 
   2   8  16        0.33        0.30      0.52 o 
   3   8  16       39.69       37.12      1.72 o 
   4   8  16        0.21        0.00      0.64 o 
   5   8  16        0.02       -0.09      0.75 o 
   6   8  16        0.33        0.45      0.90 o 
   1   9  16       61.16       52.93      2.16 o 
   2   9  16        7.71        6.23      0.84 o 
   3   9  16       29.47       26.99      2.25 o 
   4   9  16       14.23       14.01      1.08 o 
   5   9  16        0.07        0.45      0.45 o 
  -2  -7  17       19.63       16.98      1.02 o 
  -1  -7  17        0.22        0.77      0.35 o 
   0  -7  17        5.65        4.48      0.56 o 
   1  -7  17       26.85       24.69      0.92 o 
   2  -7  17        1.54        1.39      0.32 o 
   3  -7  17       14.73       16.33      1.24 o 
  -3  -6  17       20.04       20.41      0.94 o 
  -2  -6  17        3.94        3.02      0.51 o 
  -1  -6  17       12.44       12.06      0.69 o 
   0  -6  17       49.80       44.70      1.30 o 
   1  -6  17        0.17        0.61      0.38 o 
   2  -6  17      126.05      132.42      3.03 o 
   3  -6  17        4.81        4.34      0.42 o 
   4  -6  17        3.31        3.77      0.46 o 
  -4  -5  17        0.61        0.62      0.58 o 
  -3  -5  17       41.14       40.95      1.55 o 
  -2  -5  17        0.19        1.26      0.47 o 
  -1  -5  17        5.50        7.17      0.62 o 
   0  -5  17       43.24       45.14      1.36 o 
   1  -5  17       78.33       77.14      1.99 o 
   2  -5  17      286.08      298.33      6.46 o 
   3  -5  17       38.78       36.73      1.11 o 
   4  -5  17        0.09        0.22      0.47 o 
   5  -5  17       26.07       22.54      2.12 o 
  -5  -4  17        1.06        0.00      0.64 o 
  -4  -4  17        0.01        0.11      0.58 o 
  -3  -4  17       27.28       27.46      1.28 o 
  -2  -4  17        1.56        1.47      0.51 o 
  -1  -4  17      101.46      104.46      2.77 o 
   0  -4  17        2.02        1.31      0.44 o 
   1  -4  17        2.12        1.60      0.47 o 
   2  -4  17      285.93      324.32      7.65 o 
   3  -4  17        2.67        2.85      0.53 o 
   4  -4  17        8.47        8.53      0.94 o 
   5  -4  17        0.34        1.39      0.53 o 
   6  -4  17        0.33        0.45      0.37 o 
  -5  -3  17        3.61        3.15      0.65 o 
  -4  -3  17        6.36        6.41      0.71 o 
  -3  -3  17       20.86       18.74      1.06 o 
  -2  -3  17      295.85      305.24      8.57 o 
  -1  -3  17      142.52      145.61      3.82 o 
   0  -3  17       44.37       51.94      1.53 o 
   1  -3  17       30.30       31.33      1.11 o 
   2  -3  17      334.66      394.00      8.98 o 
   3  -3  17      200.83      222.81      5.84 o 
   4  -3  17        3.82        3.77      0.69 o 
   5  -3  17        3.87        2.51      0.55 o 
   6  -3  17        1.75        1.52      0.58 o 
  -5  -2  17       18.20       14.84      0.94 o 
  -4  -2  17        7.88        4.05      0.71 o 
  -3  -2  17       81.60       86.08      2.99 o 
  -2  -2  17      140.68      119.26      3.41 o 
  -1  -2  17       72.00       69.35      1.86 o 
   0  -2  17       15.99       19.34      0.89 o 
   1  -2  17        0.77        0.67      0.42 o 
   2  -2  17      806.96      885.31     19.48 o 
   3  -2  17      321.99      373.60     10.56 o 
   4  -2  17        1.04        2.65      0.62 o 
   5  -2  17        1.37        0.50      0.47 o 
   6  -2  17        0.46        0.27      0.51 o 
   7  -2  17        2.90        2.34      0.53 o 
  -5  -1  17        1.45        1.35      0.48 o 
  -4  -1  17       25.85       27.02      1.32 o 
  -3  -1  17        6.24       10.24      0.94 o 
  -2  -1  17        0.15        0.00      0.48 o 
  -1  -1  17       18.56       21.01      0.87 o 
   0  -1  17        6.92        6.80      0.57 o 
   1  -1  17       64.35       66.69      1.83 o 
   2  -1  17      186.06      213.46      4.58 o 
   3  -1  17      181.37      210.91      5.41 o 
   4  -1  17       38.73       43.92      1.77 o 
   5  -1  17       10.40       10.08      0.65 o 
   6  -1  17        7.80        6.00      0.57 o 
   7  -1  17       10.20       11.03      1.11 o 
  -5   0  17        0.00        0.06      0.65 o 
  -4   0  17       20.69       23.03      1.95 o 
  -3   0  17      139.39      127.85      3.53 o 
  -2   0  17      106.36       95.71      2.57 o 
  -1   0  17       17.93       24.97      1.11 o 
   0   0  17       53.71       51.93      1.42 o 
   1   0  17       80.42       85.73      2.24 o 
   2   0  17      100.75      108.91      2.52 o 
   3   0  17       10.25       11.72      0.77 o 
   4   0  17       32.56       34.86      1.32 o 
   5   0  17        4.15        5.13      0.63 o 
   6   0  17        0.09        0.00      0.49 o 
   7   0  17       30.49       27.75      1.73 o 
   8   0  17        1.06        0.45      0.64 o 
  -5   1  17        1.76        0.84      0.65 o 
  -4   1  17       15.78       18.74      1.17 o 
  -3   1  17        5.60        5.25      0.76 o 
  -2   1  17      135.18      134.21      3.96 o 
  -1   1  17       93.53       86.36      2.55 o 
   0   1  17       61.97       57.91      1.69 o 
   1   1  17      241.14      243.87      7.59 o 
   2   1  17       13.20       12.32      0.71 o 
   3   1  17       53.26       58.85      2.07 o 
   4   1  17      153.11      170.04      6.41 o 
   5   1  17       15.11       15.96      0.80 o 
   6   1  17       17.29       19.18      1.42 o 
   7   1  17        5.47        7.05      0.69 o 
   8   1  17        0.00        0.70      0.48 o 
  -5   2  17        0.25        0.33      0.48 o 
  -4   2  17        0.72        0.45      0.59 o 
  -3   2  17        0.01       -0.28      0.58 o 
  -2   2  17       35.13       32.46      1.53 o 
  -1   2  17       53.27       55.02      2.04 o 
   0   2  17      168.02      172.33      4.54 o 
   1   2  17        1.08        1.92      0.47 o 
   2   2  17       18.45       17.46      1.32 o 
   3   2  17      181.16      188.24      4.82 o 
   4   2  17       73.54       82.33      2.18 o 
   5   2  17       36.39       35.86      1.26 o 
   6   2  17       19.62       18.45      0.95 o 
   7   2  17       16.79       16.76      1.49 o 
   8   2  17        0.44        0.08      0.48 o 
  -4   3  17        6.36        6.24      0.76 o 
  -3   3  17       99.43      102.78      3.38 o 
  -2   3  17       22.18       23.41      1.44 o 
  -1   3  17      158.40      169.39      4.54 o 
   0   3  17      705.52      694.45     18.95 o 
   1   3  17       30.18       28.65      1.36 o 
   2   3  17       17.58       19.34      2.08 o 
   3   3  17        2.25        2.63      0.48 o 
   4   3  17       34.84       35.86      1.23 o 
   5   3  17      158.63      164.74      7.83 o 
   6   3  17       21.61       18.57      0.95 o 
   7   3  17       18.86       17.65      0.89 o 
   8   3  17        4.75        3.69      0.48 o 
  -4   4  17        1.22        1.80      0.48 o 
  -3   4  17        0.55        0.70      0.54 o 
  -2   4  17      136.86      145.74      3.96 o 
  -1   4  17      346.65      373.22     11.39 o 
   0   4  17      354.49      360.58      8.97 o 
   1   4  17      147.61      156.36      4.54 o 
   2   4  17        8.38        9.23      0.93 o 
   3   4  17       13.87       14.52      0.94 o 
   4   4  17        9.91       11.99      0.74 o 
   5   4  17        4.11        5.35      0.71 o 
   6   4  17        0.54        0.83      0.47 o 
   7   4  17        0.02        0.35      0.36 o 
   8   4  17        2.76        2.31      0.39 o 
  -4   5  17        0.04        0.67      0.45 o 
  -3   5  17        3.16        2.55      0.49 o 
  -2   5  17       30.50       30.15      1.30 o 
  -1   5  17       15.81       15.56      1.09 o 
   0   5  17       26.05       28.03      1.26 o 
   1   5  17       17.49       18.78      1.16 o 
   2   5  17       85.33       78.24      3.33 o 
   3   5  17       52.17       56.78      2.05 o 
   4   5  17        2.41        1.98      0.53 o 
   5   5  17       12.63       13.65      0.82 o 
   6   5  17       41.38       36.33      1.50 o 
   7   5  17       13.03        9.32      0.56 o 
  -3   6  17       15.99       16.64      0.94 o 
  -2   6  17       32.94       32.87      1.53 o 
  -1   6  17       20.72       20.65      1.13 o 
   0   6  17        4.17        3.29      0.58 o 
   1   6  17      216.26      211.54      5.73 o 
   2   6  17        0.31        1.53      0.53 o 
   3   6  17        6.66        7.39      0.62 o 
   4   6  17        1.89        3.15      0.53 o 
   5   6  17       46.57       45.33      1.98 o 
   6   6  17       43.90       41.21      1.60 o 
   7   6  17        4.45        2.34      0.60 o 
  -2   7  17        0.60        0.22      0.37 o 
  -1   7  17        7.37        4.68      0.79 o 
   0   7  17        0.56        1.01      0.49 o 
   1   7  17      608.78      560.62     19.47 o 
   2   7  17       27.18       23.88      1.75 o 
   3   7  17        4.63        6.09      0.65 o 
   4   7  17        0.01        0.73      0.60 o 
   5   7  17       12.06       15.07      0.97 o 
   6   7  17       26.56       25.22      1.41 o 
   0   8  17        0.02        0.11      0.58 o 
   1   8  17      203.66      195.04      9.17 o 
   2   8  17       58.08       53.89      2.25 o 
   3   8  17       33.09       30.62      1.46 o 
   4   8  17       12.94       14.20      1.08 o 
   5   8  17        9.33        6.17      0.75 o 
   2   9  17        4.84        4.37      0.69 o 
   3   9  17        0.04        0.28      0.58 o 
  -1  -7  18        4.43        3.90      0.78 o 
   0  -7  18        0.04        0.37      0.34 o 
   1  -7  18        4.29        2.20      0.37 o 
   2  -7  18        1.04        3.15      1.80 o 
  -2  -6  18        1.77        3.70      0.47 o 
  -1  -6  18       30.62       28.27      1.02 o 
   0  -6  18        7.44        9.02      0.67 o 
   1  -6  18        0.41        1.24      0.38 o 
   2  -6  18        0.13        0.43      0.23 o 
   3  -6  18        0.19       -0.27      0.27 o 
   4  -6  18        0.00        0.45      0.64 o 
  -3  -5  18        2.02        1.68      0.48 o 
  -2  -5  18        1.47        1.66      0.47 o 
  -1  -5  18       14.44       15.67      0.81 o 
   0  -5  18        0.13        0.55      0.40 o 
   1  -5  18        1.30        1.07      0.39 o 
   2  -5  18       37.29       37.11      1.17 o 
   3  -5  18        1.40        1.09      0.38 o 
   4  -5  18       11.95       13.56      0.77 o 
   5  -5  18        0.14       -0.22      0.37 o 
  -4  -4  18       23.05       21.96      1.19 o 
  -3  -4  18       16.46       14.44      0.90 o 
  -2  -4  18       26.65       27.00      1.22 o 
  -1  -4  18        0.56        0.74      0.46 o 
   0  -4  18      124.74      130.68      3.08 o 
   1  -4  18      533.03      577.28     12.12 o 
   2  -4  18      198.51      219.58      5.61 o 
   3  -4  18        2.09        2.89      0.46 o 
   4  -4  18       31.36       30.45      1.24 o 
   5  -4  18        5.04        5.07      0.55 o 
  -4  -3  18       48.73       48.50      3.02 o 
  -3  -3  18        1.59        2.29      0.55 o 
  -2  -3  18        1.24        0.40      0.53 o 
  -1  -3  18        7.91        7.73      0.58 o 
   0  -3  18      146.54      155.03      3.58 o 
   1  -3  18        8.00        9.09      0.59 o 
   2  -3  18       34.33       43.71      1.51 o 
   3  -3  18       51.06       55.05      1.68 o 
   4  -3  18        4.27        7.42      0.83 o 
   5  -3  18       22.51       19.06      1.02 o 
   6  -3  18        0.08        0.45      0.64 o 
  -5  -2  18        7.13        3.15      1.35 o 
  -4  -2  18        4.17        5.38      0.59 o 
  -3  -2  18       12.47       11.57      0.94 o 
  -2  -2  18      195.98      196.57      5.22 o 
  -1  -2  18      176.53      195.95      5.01 o 
   0  -2  18       36.91       38.66      1.30 o 
   1  -2  18      101.90      112.50      2.93 o 
   2  -2  18      238.63      262.27      5.67 o 
   3  -2  18       28.12       31.17      1.26 o 
   4  -2  18        0.00        0.22      0.49 o 
   5  -2  18        0.59        0.24      0.56 o 
   6  -2  18        1.36        1.42      0.47 o 
  -5  -1  18       66.06       70.20      5.85 o 
  -4  -1  18        0.60        0.60      0.59 o 
  -3  -1  18       45.55       42.89      1.81 o 
  -2  -1  18      460.46      429.29     10.80 o 
  -1  -1  18      115.94      112.43      2.92 o 
   0  -1  18        0.27        0.25      0.46 o 
   1  -1  18        5.71        6.91      0.57 o 
   2  -1  18      154.12      159.78      3.52 o 
   3  -1  18      232.02      253.35      5.76 o 
   4  -1  18      159.30      177.63      5.72 o 
   5  -1  18       77.05       77.48      2.27 o 
   6  -1  18        1.42        2.64      0.59 o 
   7  -1  18       10.45        8.96      0.88 o 
  -5   0  18        8.20        8.03      1.57 o 
  -4   0  18        2.39        2.31      0.65 o 
  -3   0  18       36.86       32.23      1.34 o 
  -2   0  18      251.19      243.04      5.65 o 
  -1   0  18        4.14        1.73      0.51 o 
   0   0  18        0.34        0.96      0.43 o 
   1   0  18        0.87        0.49      0.35 o 
   2   0  18       44.17       43.31      1.31 o 
   3   0  18       43.64       45.76      1.45 o 
   4   0  18      288.85      305.71      8.67 o 
   5   0  18        0.00       -0.16      0.50 o 
   6   0  18        0.76        0.70      0.44 o 
   7   0  18        1.05        0.98      0.48 o 
  -5   1  18        0.00        0.45      0.90 o 
  -4   1  18        0.01        0.69      0.56 o 
  -3   1  18       48.10       48.07      2.01 o 
  -2   1  18       18.98       21.77      1.46 o 
  -1   1  18      184.43      169.88      4.57 o 
   0   1  18        0.80        1.25      0.46 o 
   1   1  18        1.27        0.99      0.43 o 
   2   1  18       43.89       46.74      1.34 o 
   3   1  18       83.07       97.35      3.39 o 
   4   1  18       18.16       24.21      1.14 o 
   5   1  18        6.99        6.64      0.53 o 
   6   1  18       22.86       16.91      0.89 o 
   7   1  18        0.05        0.57      0.48 o 
  -4   2  18        5.91        4.67      0.65 o 
  -3   2  18      110.46      116.30      3.69 o 
  -2   2  18       30.89       29.92      1.32 o 
  -1   2  18       19.20       26.58      1.62 o 
   0   2  18      190.90      193.45      5.05 o 
   1   2  18        0.58        1.20      0.56 o 
   2   2  18        2.18        2.22      0.71 o 
   3   2  18       79.97       88.73      2.63 o 
   4   2  18        9.85       14.60      0.87 o 
   5   2  18       31.30       32.64      1.34 o 
   6   2  18        1.87        0.93      0.34 o 
   7   2  18        8.62        7.83      0.62 o 
  -4   3  18        3.82        4.62      0.53 o 
  -3   3  18        0.85        0.76      0.53 o 
  -2   3  18       34.67       36.24      1.62 o 
  -1   3  18       68.71       73.71      2.58 o 
   0   3  18      466.35      475.84     11.64 o 
   1   3  18       65.84       65.77      2.10 o 
   2   3  18        0.06        0.00      0.64 o 
   3   3  18       16.16       17.98      0.97 o 
   4   3  18        0.55        0.71      0.42 o 
   5   3  18        0.82        1.01      0.44 o 
   6   3  18       27.99       26.10      1.03 o 
   7   3  18        1.15        0.81      0.34 o 
  -4   4  18        3.05        3.00      0.90 o 
  -3   4  18        9.54        9.87      0.71 o 
  -2   4  18        7.74        7.82      0.78 o 
  -1   4  18        3.55        5.17      0.79 o 
   0   4  18      243.84      235.23      6.05 o 
   1   4  18      118.14      113.90      4.95 o 
   2   4  18        2.43        2.13      0.64 o 
   3   4  18       31.83       31.87      1.45 o 
   4   4  18        0.27        1.27      0.44 o 
   5   4  18       35.36       36.60      1.41 o 
   6   4  18        0.07        0.04      0.49 o 
   7   4  18       26.21       26.01      1.32 o 
  -3   5  18        5.32        5.00      0.53 o 
  -2   5  18       37.50       37.23      1.34 o 
  -1   5  18        2.62        3.27      0.71 o 
   0   5  18       21.54       20.62      1.27 o 
   1   5  18       69.04       69.54      2.86 o 
   2   5  18       22.57       21.71      1.19 o 
   3   5  18        0.49        0.49      0.48 o 
   4   5  18        1.09        1.61      0.65 o 
   5   5  18        1.05        0.97      0.78 o 
   6   5  18       21.27       20.09      1.09 o 
   7   5  18        0.39        0.00      0.52 o 
  -2   6  18       21.65       18.45      0.99 o 
  -1   6  18       68.55       73.36      2.60 o 
   0   6  18       29.74       29.31      1.24 o 
   1   6  18      198.23      201.40     11.12 o 
   2   6  18        7.66        7.47      0.94 o 
   3   6  18        9.11        7.26      0.62 o 
   4   6  18        1.93        2.82      0.88 o 
   5   6  18        2.23        1.70      0.37 o 
   6   6  18       69.26       66.85      4.94 o 
  -1   7  18        5.60        4.00      0.70 o 
   0   7  18       12.34        8.19      0.71 o 
   1   7  18      257.67      237.38      6.63 o 
   2   7  18       38.54       33.60      2.05 o 
   3   7  18       35.62       38.56      1.58 o 
   4   7  18        2.24        1.39      0.39 o 
   5   7  18        1.79        1.57      0.58 o 
   6   7  18        0.38       -0.45      0.45 o 
   0   8  18        3.76        2.02      1.57 o 
   1   8  18       38.77       32.47      1.69 o 
   2   8  18        0.90        1.12      0.65 o 
   3   8  18       38.31       32.15      3.12 o 
   4   8  18        0.27        0.45      1.12 o 
  -1  -6  19        0.47        1.62      0.53 o 
   0  -6  19       12.87       11.74      0.68 o 
   1  -6  19       22.04       17.67      0.67 o 
   2  -6  19       10.24        8.92      0.54 o 
   3  -6  19        0.00        0.18      0.30 o 
  -3  -5  19        1.92        1.80      0.90 o 
  -2  -5  19        3.64        1.57      0.45 o 
  -1  -5  19       28.53       23.26      1.33 o 
   0  -5  19        3.24        3.81      0.39 o 
   1  -5  19       26.48       24.12      0.88 o 
   2  -5  19        6.29        9.34      0.58 o 
   3  -5  19        0.65        0.49      0.31 o 
   4  -5  19       25.96       22.97      1.04 o 
  -3  -4  19        3.99        4.07      0.55 o 
  -2  -4  19       23.72       23.02      1.09 o 
  -1  -4  19       10.07        9.55      0.66 o 
   0  -4  19        0.91        1.46      0.41 o 
   1  -4  19        2.65        2.75      0.44 o 
   2  -4  19      133.37      145.03      3.67 o 
   3  -4  19        9.62       14.00      0.82 o 
   4  -4  19      114.72      111.78      3.72 o 
   5  -4  19        2.12        2.21      0.48 o 
  -4  -3  19       50.36       42.05      3.15 o 
  -3  -3  19       68.49       59.29      2.24 o 
  -2  -3  19       13.98       10.65      0.76 o 
  -1  -3  19       86.21       90.13      2.91 o 
   0  -3  19      129.74      129.50      3.03 o 
   1  -3  19        0.54        1.54      0.42 o 
   2  -3  19       29.83       30.16      1.06 o 
   3  -3  19       14.47       14.38      0.83 o 
   4  -3  19       34.40       41.57      1.36 o 
   5  -3  19        5.77        4.70      0.51 o 
   6  -3  19        4.31        5.15      0.80 o 
  -4  -2  19       11.84       13.08      0.92 o 
  -3  -2  19       38.03       43.21      2.05 o 
  -2  -2  19       40.68       35.14      2.53 o 
  -1  -2  19        5.59        5.28      0.63 o 
   0  -2  19       37.39       35.85      1.18 o 
   1  -2  19      162.00      177.96      4.31 o 
   2  -2  19       20.65       19.17      0.91 o 
   3  -2  19      155.10      172.58      5.24 o 
   4  -2  19       39.07       38.73      1.32 o 
   5  -2  19        0.16       -0.10      0.46 o 
   6  -2  19        2.54        1.80      0.54 o 
  -4  -1  19       54.70       48.11      3.08 o 
  -3  -1  19      125.73      115.30      4.17 o 
  -2  -1  19       12.80       11.63      0.94 o 
  -1  -1  19        6.46        7.48      0.70 o 
   0  -1  19        6.72        8.78      0.74 o 
   1  -1  19      109.27      111.90      2.62 o 
   2  -1  19       67.84       68.89      1.91 o 
   3  -1  19       93.50       96.05      2.43 o 
   4  -1  19      181.34      182.81      5.05 o 
   5  -1  19        7.98        9.25      0.74 o 
   6  -1  19        8.34        5.87      0.67 o 
  -4   0  19        2.79        1.76      1.26 o 
  -3   0  19       44.86       45.58      2.58 o 
  -2   0  19       13.85       10.09      1.17 o 
  -1   0  19      156.99      146.53      3.34 o 
   0   0  19        1.58        3.15      0.43 o 
   1   0  19       39.73       40.26      1.31 o 
   2   0  19        4.20        4.95      0.53 o 
   3   0  19       22.92       25.29      1.19 o 
   4   0  19      250.42      263.43      6.69 o 
   5   0  19        9.11        9.97      0.79 o 
   6   0  19        1.46        1.10      0.48 o 
   7   0  19        1.31        1.35      0.64 o 
  -4   1  19        8.37        7.96      2.47 o 
  -3   1  19       21.74       22.33      1.22 o 
  -2   1  19        2.21        1.65      0.56 o 
  -1   1  19        8.84        8.56      0.81 o 
   0   1  19       39.30       35.71      1.30 o 
   1   1  19       21.30       24.35      1.06 o 
   2   1  19        2.33        2.29      0.65 o 
   3   1  19       44.77       44.39      1.57 o 
   4   1  19      228.20      244.70      6.21 o 
   5   1  19      115.59      124.26      3.60 o 
   6   1  19       29.45       28.41      1.16 o 
   7   1  19        0.01        0.42      0.35 o 
  -4   2  19       11.11       16.91      1.95 o 
  -3   2  19       21.46       23.36      1.17 o 
  -2   2  19        2.20        1.76      0.49 o 
  -1   2  19      149.51      146.66      4.48 o 
   0   2  19      183.66      178.23      4.68 o 
   1   2  19        4.51        4.06      0.68 o 
   2   2  19       95.35       98.58      5.39 o 
   3   2  19       13.45       14.35      0.87 o 
   4   2  19        1.99        2.51      0.46 o 
   5   2  19        4.66        5.44      0.48 o 
   6   2  19       23.77       20.92      0.90 o 
   7   2  19       19.21       20.21      1.04 o 
  -3   3  19        1.85        2.20      0.59 o 
  -2   3  19       15.28       15.74      0.89 o 
  -1   3  19       33.94       32.60      1.49 o 
   0   3  19       42.61       40.26      1.64 o 
   1   3  19       53.48       49.81      1.69 o 
   2   3  19      132.72      133.34      6.41 o 
   3   3  19        0.40        0.49      0.63 o 
   4   3  19        3.01        2.56      0.51 o 
   5   3  19        6.09        5.16      0.50 o 
   6   3  19        2.16        3.13      0.47 o 
   7   3  19        0.25        0.39      0.35 o 
  -3   4  19        4.38        3.07      0.53 o 
  -2   4  19       15.51       14.74      0.94 o 
  -1   4  19      248.75      264.96      8.82 o 
   0   4  19       84.25       85.02      2.52 o 
   1   4  19        5.32        7.55      0.79 o 
   2   4  19       84.63       82.61      4.41 o 
   3   4  19       25.45       26.51      2.73 o 
   4   4  19       31.45       29.84      3.18 o 
   5   4  19       35.09       37.22      1.74 o 
   6   4  19       52.91       49.11      1.57 o 
   7   4  19        0.34        0.60      0.57 o 
  -2   5  19        0.21        0.57      0.48 o 
  -1   5  19       18.52       21.23      1.09 o 
   0   5  19       45.91       44.89      2.42 o 
   1   5  19       22.66       20.39      1.13 o 
   2   5  19       19.21       18.67      1.13 o 
   3   5  19        2.38        1.32      0.48 o 
   4   5  19        0.88        0.49      0.52 o 
   5   5  19       24.56       23.57      1.31 o 
   6   5  19       80.69       65.35      3.16 o 
  -1   6  19        1.74        1.38      0.37 o 
   0   6  19       15.70       13.68      0.85 o 
   1   6  19       42.62       44.48      2.26 o 
   2   6  19        0.27        0.73      0.64 o 
   3   6  19        1.59        1.99      0.52 o 
   4   6  19        4.80        5.88      0.56 o 
   5   6  19        0.07        0.00      0.36 o 
   6   6  19       12.38       12.61      0.95 o 
   0   7  19        9.51        9.60      1.31 o 
   1   7  19       65.91       63.02      2.12 o 
   2   7  19        4.18        3.74      0.63 o 
   3   7  19       17.36       15.27      0.86 o 
   4   7  19        0.04        0.54      0.39 o 
   5   7  19        1.44        1.80      0.90 o 
   2   8  19        1.95       -0.45      1.80 o 
   3   8  19       90.66       64.37      5.40 o 
  -1  -5  20        3.15        2.29      0.48 o 
   0  -5  20       25.58       19.88      0.83 o 
   1  -5  20        0.35       -0.24      0.30 o 
   2  -5  20       18.93       17.48      0.73 o 
   3  -5  20        5.23        4.60      0.55 o 
  -2  -4  20       12.93       10.98      0.67 o 
  -1  -4  20       29.03       26.78      2.00 o 
   0  -4  20       32.45       30.86      1.02 o 
   1  -4  20       24.94       24.15      0.85 o 
   2  -4  20       78.16       69.46      2.19 o 
   3  -4  20        0.88        0.65      0.40 o 
   4  -4  20       89.76       84.04      3.31 o 
  -3  -3  20        1.88        0.90      0.58 o 
  -2  -3  20        2.90        2.55      0.53 o 
  -1  -3  20        7.73        7.96      0.71 o 
   0  -3  20       54.92       55.58      1.56 o 
   1  -3  20       10.82       13.08      0.74 o 
   2  -3  20        1.43        2.18      0.42 o 
   3  -3  20        9.64        8.30      0.64 o 
   4  -3  20      125.91      134.14      3.28 o 
   5  -3  20        1.97        1.94      0.46 o 
  -3  -2  20        3.50        3.29      0.58 o 
  -2  -2  20       26.95       22.37      1.62 o 
  -1  -2  20       80.84       83.90      3.10 o 
   0  -2  20      139.91      131.62      3.20 o 
   1  -2  20       26.98       27.01      1.10 o 
   2  -2  20        1.76        2.35      0.48 o 
   3  -2  20       40.34       45.58      1.56 o 
   4  -2  20        2.00        5.69      0.58 o 
   5  -2  20        0.00        0.32      0.39 o 
   6  -2  20       10.07        7.65      1.80 o 
  -3  -1  20        3.17        3.86      0.58 o 
  -2  -1  20        8.46        6.54      0.76 o 
  -1  -1  20        8.76        8.41      0.70 o 
   0  -1  20        3.41        2.72      0.57 o 
   1  -1  20       18.09       17.64      0.80 o 
   2  -1  20       32.98       32.52      1.24 o 
   3  -1  20       23.60       24.90      1.40 o 
   4  -1  20       57.17       55.92      2.48 o 
   5  -1  20       28.00       29.00      1.21 o 
   6  -1  20        0.18        0.29      0.43 o 
  -3   0  20        2.18        2.25      0.78 o 
  -2   0  20        1.11       -0.11      0.67 o 
  -1   0  20        4.92        4.89      0.57 o 
   0   0  20       24.12       24.02      1.36 o 
   1   0  20        1.00        0.52      0.49 o 
   2   0  20       45.34       45.66      1.44 o 
   3   0  20        0.10        0.03      0.47 o 
   4   0  20       24.98       23.67      0.91 o 
   5   0  20       59.13       52.14      1.52 o 
   6   0  20        1.19        1.21      0.41 o 
  -3   1  20        0.80        1.91      0.53 o 
  -2   1  20       20.39       20.35      1.09 o 
  -1   1  20       70.61       66.31      2.16 o 
   0   1  20        2.13        1.02      0.54 o 
   1   1  20       64.20       64.29      2.23 o 
   2   1  20        4.78        7.67      0.84 o 
   3   1  20       24.86       25.68      1.69 o 
   4   1  20       57.67       58.43      1.84 o 
   5   1  20       26.23       32.29      1.21 o 
   6   1  20        5.97        5.88      0.66 o 
  -3   2  20        2.74        1.64      0.65 o 
  -2   2  20        1.07        0.86      0.50 o 
  -1   2  20        6.75        5.47      0.71 o 
   0   2  20      158.63      148.04      4.53 o 
   1   2  20       14.94       13.33      1.01 o 
   2   2  20       95.40      103.93      3.54 o 
   3   2  20       39.18       42.38      1.75 o 
   4   2  20      181.18      173.83      4.55 o 
   5   2  20       55.05       50.89      1.67 o 
   6   2  20      282.18      256.38     10.69 o 
   7   2  20        3.80        1.35      0.90 o 
  -3   3  20        2.08        2.42      0.60 o 
  -2   3  20       11.61       12.49      0.82 o 
  -1   3  20        0.05        0.45      0.52 o 
   0   3  20       93.97      100.14      3.27 o 
   1   3  20        0.60        0.20      0.36 o 
   2   3  20       72.49       77.34      2.58 o 
   3   3  20       40.67       37.79      1.72 o 
   4   3  20       18.33       17.43      1.02 o 
   5   3  20        6.12        5.52      0.62 o 
   6   3  20       24.86       24.48      1.60 o 
  -2   4  20       10.80        9.62      1.09 o 
  -1   4  20        2.48        2.74      0.53 o 
   0   4  20      160.40      169.43      5.03 o 
   1   4  20      114.45      124.91      3.79 o 
   2   4  20      169.80      161.07      6.37 o 
   3   4  20        6.85        8.25      1.04 o 
   4   4  20        4.09        3.21      0.65 o 
   5   4  20        0.88        0.35      0.35 o 
   6   4  20        1.00        0.93      0.35 o 
  -2   5  20        0.18        1.35      0.90 o 
  -1   5  20       15.23       13.44      0.79 o 
   0   5  20       63.01       65.86      2.84 o 
   1   5  20        4.32        4.72      0.58 o 
   2   5  20       12.31       14.84      0.97 o 
   3   5  20        0.50        1.01      0.42 o 
   4   5  20        6.60        7.61      0.63 o 
   5   5  20        4.68        4.18      0.52 o 
   6   5  20        2.58        2.25      0.90 o 
  -1   6  20        4.33        4.95      1.35 o 
   0   6  20        0.79        1.01      0.37 o 
   1   6  20      126.96      124.97      4.35 o 
   2   6  20        0.08        0.51      0.65 o 
   3   6  20        1.97        1.62      0.45 o 
   4   6  20        1.32        1.09      0.38 o 
   5   6  20        0.01       -0.27      0.30 o 
   1   7  20        0.07        0.09      0.75 o 
   2   7  20        0.07        0.51      0.58 o 
   3   7  20       60.57       47.25      4.50 o 
  -1  -4  21        0.69        0.22      0.35 o 
   0  -4  21       15.41       11.36      0.69 o 
   1  -4  21        8.40        7.84      0.56 o 
   2  -4  21       38.71       35.35      1.09 o 
   3  -4  21        8.64        6.79      0.71 o 
  -2  -3  21       29.59       27.40      1.37 o 
  -1  -3  21        1.40        2.09      0.48 o 
   0  -3  21        1.40        0.25      0.41 o 
   1  -3  21       25.10       22.61      0.84 o 
   2  -3  21       40.80       37.32      1.19 o 
   3  -3  21        4.01        4.68      0.57 o 
   4  -3  21      107.56      100.18      2.84 o 
  -2  -2  21        7.25        5.38      0.78 o 
  -1  -2  21       33.66       27.99      1.26 o 
   0  -2  21       88.31       83.30      2.36 o 
   1  -2  21       15.21       14.78      0.68 o 
   2  -2  21        6.39        7.53      0.52 o 
   3  -2  21        8.14        7.26      0.57 o 
   4  -2  21        1.44        1.32      0.44 o 
   5  -2  21        0.00        0.34      0.33 o 
  -2  -1  21       15.01       13.94      1.27 o 
  -1  -1  21        0.08        0.24      0.46 o 
   0  -1  21       63.23       56.63      1.83 o 
   1  -1  21       14.34       12.30      0.67 o 
   2  -1  21        3.05        2.93      0.48 o 
   3  -1  21        0.06       -0.20      0.41 o 
   4  -1  21       40.52       41.81      1.47 o 
   5  -1  21       18.40       16.07      0.76 o 
  -3   0  21        7.54        7.20      1.35 o 
  -2   0  21       31.28       29.44      1.63 o 
  -1   0  21        0.95        0.72      0.60 o 
   0   0  21        6.55        5.56      0.63 o 
   1   0  21       47.96       45.14      1.40 o 
   2   0  21        1.97        1.95      0.56 o 
   3   0  21       16.36       18.43      1.71 o 
   4   0  21       21.55       17.42      0.89 o 
   5   0  21      115.53      104.73      3.08 o 
   6   0  21        3.67        2.70      0.75 o 
  -2   1  21       25.27       23.02      1.25 o 
  -1   1  21        1.79        0.53      0.48 o 
   0   1  21      133.87      128.84      3.59 o 
   1   1  21       24.48       22.34      1.17 o 
   2   1  21        5.26        3.95      0.65 o 
   3   1  21       93.60       86.01      2.79 o 
   4   1  21       26.19       25.35      1.56 o 
   5   1  21       52.27       57.24      1.93 o 
   6   1  21      105.17      101.74      5.85 o 
  -2   2  21        6.30        5.47      0.78 o 
  -1   2  21        6.24        6.37      0.71 o 
   0   2  21       15.61       14.44      0.99 o 
   1   2  21       39.44       34.97      1.34 o 
   2   2  21       16.40       14.10      0.97 o 
   3   2  21        1.11        1.73      0.65 o 
   4   2  21       21.77       22.56      1.09 o 
   5   2  21        0.09       -0.36      0.36 o 
   6   2  21       26.93       25.71      2.56 o 
  -2   3  21        0.01        0.29      0.39 o 
  -1   3  21       67.26       62.46      2.17 o 
   0   3  21       12.97       11.09      1.12 o 
   1   3  21       75.62       68.89      2.30 o 
   2   3  21       22.45       20.59      1.09 o 
   3   3  21        1.48        1.35      0.58 o 
   4   3  21        2.87        3.68      0.65 o 
   5   3  21       61.79       50.32      2.10 o 
   6   3  21       21.71       18.89      1.35 o 
  -1   4  21        3.88        2.88      0.53 o 
   0   4  21        8.52        8.16      0.76 o 
   1   4  21        1.69        0.99      0.53 o 
   2   4  21      223.32      210.99      5.86 o 
   3   4  21        1.58        1.20      0.39 o 
   4   4  21        4.39        3.40      0.91 o 
   5   4  21       34.68       29.70      1.59 o 
   0   5  21        2.14        2.36      0.58 o 
   1   5  21        0.15        0.80      0.37 o 
   2   5  21       91.46       94.18      2.92 o 
   3   5  21       24.53       23.73      1.09 o 
   4   5  21       12.77       11.51      0.84 o 
   5   5  21        0.64        0.60      0.45 o 
   1   6  21        4.03        3.30      0.65 o 
   2   6  21        6.23        7.93      0.62 o 
   3   6  21       13.72       11.26      0.76 o 
   4   6  21        1.02        0.45      0.90 o 
  -1  -3  22        4.47        3.15      0.90 o 
   0  -3  22        4.39        3.43      0.53 o 
   1  -3  22       16.43       13.54      0.87 o 
   2  -3  22        5.06        4.46      0.46 o 
   3  -3  22        5.00        4.85      0.53 o 
  -1  -2  22       14.60       17.09      1.80 o 
   0  -2  22        7.73        5.90      0.49 o 
   1  -2  22       54.62       46.42      1.39 o 
   2  -2  22       31.92       31.31      0.99 o 
   3  -2  22        2.31        1.15      0.36 o 
   4  -2  22       11.78       10.05      0.60 o 
  -1  -1  22        8.40        8.76      1.35 o 
   0  -1  22       14.14       12.81      0.90 o 
   1  -1  22        3.30        3.15      0.54 o 
   2  -1  22       34.65       38.11      1.45 o 
   3  -1  22       11.26       11.74      0.75 o 
   4  -1  22       48.51       43.77      1.36 o 
  -2   0  22        7.02        5.85      1.35 o 
  -1   0  22        1.11       -0.13      0.65 o 
   0   0  22       11.52       10.66      0.82 o 
   1   0  22       76.85       68.46      1.74 o 
   2   0  22        0.00       -0.34      0.49 o 
   3   0  22       25.79       23.03      0.92 o 
   4   0  22       26.28       22.71      1.01 o 
   5   0  22       44.71       40.90      2.70 o 
  -1   1  22        1.20        1.45      0.59 o 
   0   1  22       25.49       22.23      1.19 o 
   1   1  22        5.01        4.27      0.59 o 
   2   1  22        5.89        5.54      0.65 o 
   3   1  22        4.65        3.94      0.52 o 
   4   1  22        3.24        2.34      0.55 o 
   5   1  22        9.70        8.95      0.96 o 
  -1   2  22        4.72        3.47      0.53 o 
   0   2  22        0.78        1.14      1.36 o 
   1   2  22       11.77        9.28      0.84 o 
   2   2  22        9.38        9.53      0.93 o 
   3   2  22        0.28        0.15      0.52 o 
   4   2  22        2.56        3.00      0.67 o 
   5   2  22        6.27        4.73      0.64 o 
  -1   3  22        3.28        3.49      0.90 o 
   0   3  22       12.49       12.72      0.95 o 
   1   3  22       70.64       69.48      3.65 o 
   2   3  22      185.21      168.90      5.41 o 
   3   3  22       45.37       41.43      2.66 o 
   4   3  22       13.91        7.22      0.85 o 
   5   3  22        2.87        1.68      0.40 o 
   0   4  22        0.04        0.45      0.58 o 
   1   4  22       25.53       23.89      1.67 o 
   2   4  22       46.78       44.64      1.63 o 
   3   4  22        5.25        5.87      0.65 o 
   4   4  22       62.17       49.75      2.37 o 
   1   5  22       21.66       22.32      1.41 o 
   2   5  22      217.83      190.53      5.89 o 
   3   5  22        0.10        0.33      0.39 o 
   4   5  22        2.22        2.25      0.45 o 
   1  -2  23        0.24        0.45      0.90 o 
   2  -2  23        0.05       -0.22      0.45 o 
   1  -1  23        3.69        1.29      0.86 o 
   2  -1  23       46.00       36.53      2.05 o 
   3  -1  23       28.49       22.08      1.59 o 
   0   0  23       39.87       30.60      2.25 o 
   1   0  23        4.21        4.23      0.97 o 
   2   0  23        1.25        1.42      0.49 o 
   3   0  23        3.80        4.36      0.58 o 
   0   1  23        1.10        0.00      0.90 o 
   1   1  23       14.86       12.92      0.84 o 
   2   1  23       16.33       13.69      0.97 o 
   3   1  23        4.45        3.96      0.48 o 
   4   1  23        1.30        0.67      0.67 o 
   0   2  23       15.14       12.60      1.80 o 
   1   2  23        5.65        4.65      0.75 o 
   2   2  23       16.88       12.57      0.96 o 
   3   2  23        3.66        1.35      0.52 o 
   4   2  23        3.59        4.05      1.35 o 
   1   3  23        3.86        5.32      1.35 o 
   2   3  23       11.83        9.74      1.08 o 
   3   3  23       11.25        8.02      0.65 o 
   2   4  23      233.28      172.61      9.01 o 
                                                 
